# Supplementary material for: Global nexus of smoking prevalence, healthcare quality and respiratory cancer mortality: a cross-continental study
Source: BMC Health Serv Res. 2025 Oct 6;25:1307. doi: 10.1186/s12913-025-13508-9 (PMC12502336; doi:10.1186/s12913-025-13508-9)
Supplement: Supplementary file 1 — Supplementary Material 1: S1 Appendix. Data file [file 12913_2025_13508_MOESM1_ESM.xlsx]

## Sheet: Sheet1
Country	Code	Income Group	Continent	Year	SP	LCDR
Afghanistan	AFG	Low income	Asia	1990	31.1864	14.07
Afghanistan	AFG	Low income	Asia	1991	32.945	13.81
Afghanistan	AFG	Low income	Asia	1992	35.3219	13.59
Afghanistan	AFG	Low income	Asia	1993	37.7146	13.42
Afghanistan	AFG	Low income	Asia	1994	40.0018	13.25
Afghanistan	AFG	Low income	Asia	1995	42.5189	13.1
Afghanistan	AFG	Low income	Asia	1996	45.2789	12.93
Afghanistan	AFG	Low income	Asia	1997	48.1684	12.77
Afghanistan	AFG	Low income	Asia	1998	50.7587	12.63
Afghanistan	AFG	Low income	Asia	1999	53.6551	12.52
Afghanistan	AFG	Low income	Asia	2000	56.613	12.49
Afghanistan	AFG	Low income	Asia	2001	60.1719	12.52
Afghanistan	AFG	Low income	Asia	2002	64.4183	12.46
Afghanistan	AFG	Low income	Asia	2003	68.544	12.5
Afghanistan	AFG	Low income	Asia	2004	72.46	12.54
Afghanistan	AFG	Low income	Asia	2005	76.2297	12.53
Afghanistan	AFG	Low income	Asia	2006	79.7756	12.51
Afghanistan	AFG	Low income	Asia	2007	83.3378	12.48
Afghanistan	AFG	Low income	Asia	2008	86.6543	12.47
Afghanistan	AFG	Low income	Asia	2009	89.4242	12.45
Afghanistan	AFG	Low income	Asia	2010	92.0205	12.46
Afghanistan	AFG	Low income	Asia	2011	94.2509	12.45
Afghanistan	AFG	Low income	Asia	2012	95.6418	12.47
Afghanistan	AFG	Low income	Asia	2013	96.8495	12.43
Afghanistan	AFG	Low income	Asia	2014	98.1759	12.44
Afghanistan	AFG	Low income	Asia	2015	99.3432	12.47
Afghanistan	AFG	Low income	Asia	2016	99.6517	12.46
Afghanistan	AFG	Low income	Asia	2017	99.877	12.5
Afghanistan	AFG	Low income	Asia	2018	99.9333	12.55
Afghanistan	AFG	Low income	Asia	2019	99.8427	12.53
Albania	ALB	Upper middle income	Europe	1990	242.3	30.42
Albania	ALB	Upper middle income	Europe	1991	241.393	30.27
Albania	ALB	Upper middle income	Europe	1992	240.468	28.69
Albania	ALB	Upper middle income	Europe	1993	239.559	27.37
Albania	ALB	Upper middle income	Europe	1994	238.741	25.88
Albania	ALB	Upper middle income	Europe	1995	238.189	26.76
Albania	ALB	Upper middle income	Europe	1996	238.039	27.8
Albania	ALB	Upper middle income	Europe	1997	239.075	28.22
Albania	ALB	Upper middle income	Europe	1998	240.34	28.3
Albania	ALB	Upper middle income	Europe	1999	239.588	28.24
Albania	ALB	Upper middle income	Europe	2000	239.088	28.04
Albania	ALB	Upper middle income	Europe	2001	240.025	26.82
Albania	ALB	Upper middle income	Europe	2002	241.55	27.18
Albania	ALB	Upper middle income	Europe	2003	243.618	27.9
Albania	ALB	Upper middle income	Europe	2004	247.145	27.55
Albania	ALB	Upper middle income	Europe	2005	252.714	26.41
Albania	ALB	Upper middle income	Europe	2006	260.273	24.93
Albania	ALB	Upper middle income	Europe	2007	268.609	23.84
Albania	ALB	Upper middle income	Europe	2008	277.393	24.02
Albania	ALB	Upper middle income	Europe	2009	286.615	23.76
Albania	ALB	Upper middle income	Europe	2010	294.646	23.59
Albania	ALB	Upper middle income	Europe	2011	300.485	24.26
Albania	ALB	Upper middle income	Europe	2012	304.963	24.52
Albania	ALB	Upper middle income	Europe	2013	308.558	24.89
Albania	ALB	Upper middle income	Europe	2014	311.249	25.6
Albania	ALB	Upper middle income	Europe	2015	313.677	26.24
Albania	ALB	Upper middle income	Europe	2016	315.482	26.39
Albania	ALB	Upper middle income	Europe	2017	316.613	26.5
Albania	ALB	Upper middle income	Europe	2018	316.737	26.57
Albania	ALB	Upper middle income	Europe	2019	316.201	26.63
Algeria	DZA	Lower middle income	Africa	1990	188.901	12.75
Algeria	DZA	Lower middle income	Africa	1991	187.312	12.81
Algeria	DZA	Lower middle income	Africa	1992	185.758	12.54
Algeria	DZA	Lower middle income	Africa	1993	184.059	12.32
Algeria	DZA	Lower middle income	Africa	1994	182.19	12.11
Algeria	DZA	Lower middle income	Africa	1995	180.127	11.97
Algeria	DZA	Lower middle income	Africa	1996	178.157	11.54
Algeria	DZA	Lower middle income	Africa	1997	176.346	11.13
Algeria	DZA	Lower middle income	Africa	1998	174.737	10.75
Algeria	DZA	Lower middle income	Africa	1999	173.379	10.51
Algeria	DZA	Lower middle income	Africa	2000	172.107	10.31
Algeria	DZA	Lower middle income	Africa	2001	170.938	10.09
Algeria	DZA	Lower middle income	Africa	2002	170.038	10.08
Algeria	DZA	Lower middle income	Africa	2003	168.784	10.11
Algeria	DZA	Lower middle income	Africa	2004	168.057	10.2
Algeria	DZA	Lower middle income	Africa	2005	167.861	10.37
Algeria	DZA	Lower middle income	Africa	2006	167.538	10.38
Algeria	DZA	Lower middle income	Africa	2007	167.667	10.53
Algeria	DZA	Lower middle income	Africa	2008	167.924	10.68
Algeria	DZA	Lower middle income	Africa	2009	168.408	10.89
Algeria	DZA	Lower middle income	Africa	2010	168.954	10.83
Algeria	DZA	Lower middle income	Africa	2011	169.451	10.77
Algeria	DZA	Lower middle income	Africa	2012	169.913	10.71
Algeria	DZA	Lower middle income	Africa	2013	170.335	10.59
Algeria	DZA	Lower middle income	Africa	2014	170.709	10.53
Algeria	DZA	Lower middle income	Africa	2015	171.036	10.5
Algeria	DZA	Lower middle income	Africa	2016	171.364	10.49
Algeria	DZA	Lower middle income	Africa	2017	172.296	10.47
Algeria	DZA	Lower middle income	Africa	2018	173.14	10.45
Algeria	DZA	Lower middle income	Africa	2019	173.884	10.46
American Samoa	ASM	Upper middle income	Oceania	1990	340.078	30.02
American Samoa	ASM	Upper middle income	Oceania	1991	340.134	29.73
American Samoa	ASM	Upper middle income	Oceania	1992	339.961	29.31
American Samoa	ASM	Upper middle income	Oceania	1993	339.987	29.01
American Samoa	ASM	Upper middle income	Oceania	1994	340.266	28.95
American Samoa	ASM	Upper middle income	Oceania	1995	340.554	29
American Samoa	ASM	Upper middle income	Oceania	1996	340.593	28.91
American Samoa	ASM	Upper middle income	Oceania	1997	340.46	28.68
American Samoa	ASM	Upper middle income	Oceania	1998	340.299	28.95
American Samoa	ASM	Upper middle income	Oceania	1999	340.106	29.05
American Samoa	ASM	Upper middle income	Oceania	2000	339.825	28.46
American Samoa	ASM	Upper middle income	Oceania	2001	339.113	27.83
American Samoa	ASM	Upper middle income	Oceania	2002	337.875	28.17
American Samoa	ASM	Upper middle income	Oceania	2003	336.691	28.36
American Samoa	ASM	Upper middle income	Oceania	2004	335.402	28.56
American Samoa	ASM	Upper middle income	Oceania	2005	333.518	28.42
American Samoa	ASM	Upper middle income	Oceania	2006	331.607	28.51
American Samoa	ASM	Upper middle income	Oceania	2007	329.562	28.35
American Samoa	ASM	Upper middle income	Oceania	2008	327.381	28.27
American Samoa	ASM	Upper middle income	Oceania	2009	325.7	28.19
American Samoa	ASM	Upper middle income	Oceania	2010	324.438	28.23
American Samoa	ASM	Upper middle income	Oceania	2011	323.134	28.29
American Samoa	ASM	Upper middle income	Oceania	2012	322.374	28.2
American Samoa	ASM	Upper middle income	Oceania	2013	321.688	28.3
American Samoa	ASM	Upper middle income	Oceania	2014	321.279	28.22
American Samoa	ASM	Upper middle income	Oceania	2015	321.185	28.29
American Samoa	ASM	Upper middle income	Oceania	2016	321.001	28.39
American Samoa	ASM	Upper middle income	Oceania	2017	321.096	28.22
American Samoa	ASM	Upper middle income	Oceania	2018	321.29	28.11
American Samoa	ASM	Upper middle income	Oceania	2019	321.557	28.01
Andorra	AND	High income	Europe	1990	366.421	43.1
Andorra	AND	High income	Europe	1991	365.451	43.15
Andorra	AND	High income	Europe	1992	363.408	43.11
Andorra	AND	High income	Europe	1993	362.116	42.6
Andorra	AND	High income	Europe	1994	359.006	42.03
Andorra	AND	High income	Europe	1995	355.46	41.41
Andorra	AND	High income	Europe	1996	352.313	40.81
Andorra	AND	High income	Europe	1997	349.277	40.12
Andorra	AND	High income	Europe	1998	346.004	39.57
Andorra	AND	High income	Europe	1999	342.335	39.05
Andorra	AND	High income	Europe	2000	338.111	38.65
Andorra	AND	High income	Europe	2001	333.875	38.35
Andorra	AND	High income	Europe	2002	329.867	38.01
Andorra	AND	High income	Europe	2003	327.013	37.79
Andorra	AND	High income	Europe	2004	324.042	37.77
Andorra	AND	High income	Europe	2005	320.001	37.38
Andorra	AND	High income	Europe	2006	316.468	37.2
Andorra	AND	High income	Europe	2007	312.759	36.83
Andorra	AND	High income	Europe	2008	309.017	36.55
Andorra	AND	High income	Europe	2009	304.837	36.36
Andorra	AND	High income	Europe	2010	300.874	35.96
Andorra	AND	High income	Europe	2011	295.055	35.48
Andorra	AND	High income	Europe	2012	291.561	35.1
Andorra	AND	High income	Europe	2013	288.463	35.07
Andorra	AND	High income	Europe	2014	285.997	35.04
Andorra	AND	High income	Europe	2015	283.667	34.55
Andorra	AND	High income	Europe	2016	281.662	34.39
Andorra	AND	High income	Europe	2017	280.615	34.33
Andorra	AND	High income	Europe	2018	280.085	34.27
Andorra	AND	High income	Europe	2019	279.814	34.18
Angola	AGO	Lower middle income	Africa	1990	124.647	15.25
Angola	AGO	Lower middle income	Africa	1991	123.577	15.22
Angola	AGO	Lower middle income	Africa	1992	122.024	15.22
Angola	AGO	Lower middle income	Africa	1993	120.05	15.25
Angola	AGO	Lower middle income	Africa	1994	117.767	15.2
Angola	AGO	Lower middle income	Africa	1995	115.348	15.04
Angola	AGO	Lower middle income	Africa	1996	112.872	14.79
Angola	AGO	Lower middle income	Africa	1997	110.435	14.7
Angola	AGO	Lower middle income	Africa	1998	108.109	14.84
Angola	AGO	Lower middle income	Africa	1999	105.987	14.91
Angola	AGO	Lower middle income	Africa	2000	104.199	14.77
Angola	AGO	Lower middle income	Africa	2001	102.751	14.46
Angola	AGO	Lower middle income	Africa	2002	101.549	14.06
Angola	AGO	Lower middle income	Africa	2003	100.679	13.96
Angola	AGO	Lower middle income	Africa	2004	100.041	14.12
Angola	AGO	Lower middle income	Africa	2005	99.7264	13.88
Angola	AGO	Lower middle income	Africa	2006	99.7231	13.99
Angola	AGO	Lower middle income	Africa	2007	99.8098	13.94
Angola	AGO	Lower middle income	Africa	2008	99.9525	14.06
Angola	AGO	Lower middle income	Africa	2009	100.251	14.27
Angola	AGO	Lower middle income	Africa	2010	100.627	14.4
Angola	AGO	Lower middle income	Africa	2011	101.013	14.58
Angola	AGO	Lower middle income	Africa	2012	101.125	14.75
Angola	AGO	Lower middle income	Africa	2013	101.185	14.76
Angola	AGO	Lower middle income	Africa	2014	101.125	14.57
Angola	AGO	Lower middle income	Africa	2015	101.053	14.62
Angola	AGO	Lower middle income	Africa	2016	101.287	14.6
Angola	AGO	Lower middle income	Africa	2017	101.516	14.67
Angola	AGO	Lower middle income	Africa	2018	101.729	14.79
Angola	AGO	Lower middle income	Africa	2019	101.914	14.88
Antigua and Barbuda	ATG	High income	North America	1990	68.0473	10.05
Antigua and Barbuda	ATG	High income	North America	1991	69.393	10.04
Antigua and Barbuda	ATG	High income	North America	1992	70.5727	10.11
Antigua and Barbuda	ATG	High income	North America	1993	71.6795	10.56
Antigua and Barbuda	ATG	High income	North America	1994	72.7051	10.63
Antigua and Barbuda	ATG	High income	North America	1995	73.6353	10.64
Antigua and Barbuda	ATG	High income	North America	1996	74.3199	9.57
Antigua and Barbuda	ATG	High income	North America	1997	74.671	9.23
Antigua and Barbuda	ATG	High income	North America	1998	75.1463	9.09
Antigua and Barbuda	ATG	High income	North America	1999	75.5074	9.07
Antigua and Barbuda	ATG	High income	North America	2000	75.7171	9.21
Antigua and Barbuda	ATG	High income	North America	2001	75.7041	9.04
Antigua and Barbuda	ATG	High income	North America	2002	75.6673	9.01
Antigua and Barbuda	ATG	High income	North America	2003	75.5941	8.98
Antigua and Barbuda	ATG	High income	North America	2004	76.5478	8.98
Antigua and Barbuda	ATG	High income	North America	2005	77.5425	9
Antigua and Barbuda	ATG	High income	North America	2006	78.6786	9.34
Antigua and Barbuda	ATG	High income	North America	2007	79.6665	11.03
Antigua and Barbuda	ATG	High income	North America	2008	80.6927	11.07
Antigua and Barbuda	ATG	High income	North America	2009	81.7506	10.04
Antigua and Barbuda	ATG	High income	North America	2010	83.6376	9.89
Antigua and Barbuda	ATG	High income	North America	2011	85.6036	9.83
Antigua and Barbuda	ATG	High income	North America	2012	86.4269	9.71
Antigua and Barbuda	ATG	High income	North America	2013	87.1045	9.54
Antigua and Barbuda	ATG	High income	North America	2014	87.7048	9.64
Antigua and Barbuda	ATG	High income	North America	2015	88.1736	9.66
Antigua and Barbuda	ATG	High income	North America	2016	88.5756	9.65
Antigua and Barbuda	ATG	High income	North America	2017	88.8543	9.59
Antigua and Barbuda	ATG	High income	North America	2018	89.0482	9.57
Antigua and Barbuda	ATG	High income	North America	2019	89.1821	9.59
Argentina	ARG	Upper middle income	South America	1990	303.641	31.51
Argentina	ARG	Upper middle income	South America	1991	300.988	31.33
Argentina	ARG	Upper middle income	South America	1992	298.927	31.67
Argentina	ARG	Upper middle income	South America	1993	297.089	31.32
Argentina	ARG	Upper middle income	South America	1994	295.398	30.9
Argentina	ARG	Upper middle income	South America	1995	293.833	30.76
Argentina	ARG	Upper middle income	South America	1996	292.449	30.98
Argentina	ARG	Upper middle income	South America	1997	291.139	31.01
Argentina	ARG	Upper middle income	South America	1998	289.705	31.08
Argentina	ARG	Upper middle income	South America	1999	288.164	30.97
Argentina	ARG	Upper middle income	South America	2000	286.444	29.81
Argentina	ARG	Upper middle income	South America	2001	284.928	29.52
Argentina	ARG	Upper middle income	South America	2002	283.384	29.73
Argentina	ARG	Upper middle income	South America	2003	281.959	29.5
Argentina	ARG	Upper middle income	South America	2004	280.307	28.71
Argentina	ARG	Upper middle income	South America	2005	277.93	28.15
Argentina	ARG	Upper middle income	South America	2006	275.106	28.07
Argentina	ARG	Upper middle income	South America	2007	270.868	28.49
Argentina	ARG	Upper middle income	South America	2008	266.797	27.82
Argentina	ARG	Upper middle income	South America	2009	262.909	27.36
Argentina	ARG	Upper middle income	South America	2010	259.402	27.13
Argentina	ARG	Upper middle income	South America	2011	255.844	27.04
Argentina	ARG	Upper middle income	South America	2012	252.352	26.74
Argentina	ARG	Upper middle income	South America	2013	249.699	26.38
Argentina	ARG	Upper middle income	South America	2014	247.407	25.76
Argentina	ARG	Upper middle income	South America	2015	245.475	25.65
Argentina	ARG	Upper middle income	South America	2016	244.058	26.01
Argentina	ARG	Upper middle income	South America	2017	243.213	26.04
Argentina	ARG	Upper middle income	South America	2018	243.118	25.76
Argentina	ARG	Upper middle income	South America	2019	243.252	25.74
Armenia	ARM	Upper middle income	Asia	1990	305.261	36.88
Armenia	ARM	Upper middle income	Asia	1991	303.684	37.76
Armenia	ARM	Upper middle income	Asia	1992	302.045	39.08
Armenia	ARM	Upper middle income	Asia	1993	300.374	39.41
Armenia	ARM	Upper middle income	Asia	1994	298.746	37.1
Armenia	ARM	Upper middle income	Asia	1995	297.212	35.89
Armenia	ARM	Upper middle income	Asia	1996	295.986	35.94
Armenia	ARM	Upper middle income	Asia	1997	295.003	34.36
Armenia	ARM	Upper middle income	Asia	1998	294.289	33.88
Armenia	ARM	Upper middle income	Asia	1999	293.891	34.96
Armenia	ARM	Upper middle income	Asia	2000	293.555	34.69
Armenia	ARM	Upper middle income	Asia	2001	293.014	35.34
Armenia	ARM	Upper middle income	Asia	2002	292.537	35.65
Armenia	ARM	Upper middle income	Asia	2003	292.105	36.06
Armenia	ARM	Upper middle income	Asia	2004	291.774	35.74
Armenia	ARM	Upper middle income	Asia	2005	291.012	36.1
Armenia	ARM	Upper middle income	Asia	2006	289.688	36.49
Armenia	ARM	Upper middle income	Asia	2007	288.405	35.54
Armenia	ARM	Upper middle income	Asia	2008	286.943	36.47
Armenia	ARM	Upper middle income	Asia	2009	285.582	36.19
Armenia	ARM	Upper middle income	Asia	2010	284.716	35.17
Armenia	ARM	Upper middle income	Asia	2011	283.515	34.48
Armenia	ARM	Upper middle income	Asia	2012	282.682	33.01
Armenia	ARM	Upper middle income	Asia	2013	281.726	31.53
Armenia	ARM	Upper middle income	Asia	2014	280.857	31.57
Armenia	ARM	Upper middle income	Asia	2015	280.158	31.85
Armenia	ARM	Upper middle income	Asia	2016	279.664	31.3
Armenia	ARM	Upper middle income	Asia	2017	279.412	31.43
Armenia	ARM	Upper middle income	Asia	2018	279.291	31.52
Armenia	ARM	Upper middle income	Asia	2019	279.252	31.62
Australia	AUS	High income	Oceania	1990	293.025	33.08
Australia	AUS	High income	Oceania	1991	288.334	32.37
Australia	AUS	High income	Oceania	1992	283.942	32.24
Australia	AUS	High income	Oceania	1993	279.455	31.87
Australia	AUS	High income	Oceania	1994	274.664	31.97
Australia	AUS	High income	Oceania	1995	269.837	31.58
Australia	AUS	High income	Oceania	1996	264.325	31.37
Australia	AUS	High income	Oceania	1997	258.634	30.69
Australia	AUS	High income	Oceania	1998	252.945	30.04
Australia	AUS	High income	Oceania	1999	247.446	29.26
Australia	AUS	High income	Oceania	2000	242.342	28.53
Australia	AUS	High income	Oceania	2001	237.426	27.88
Australia	AUS	High income	Oceania	2002	232.552	27.3
Australia	AUS	High income	Oceania	2003	227.447	26.05
Australia	AUS	High income	Oceania	2004	221.979	26.66
Australia	AUS	High income	Oceania	2005	216.243	26.57
Australia	AUS	High income	Oceania	2006	210.167	26.49
Australia	AUS	High income	Oceania	2007	203.85	26.84
Australia	AUS	High income	Oceania	2008	197.628	27
Australia	AUS	High income	Oceania	2009	191.333	26.56
Australia	AUS	High income	Oceania	2010	185.136	25.88
Australia	AUS	High income	Oceania	2011	179.34	25.67
Australia	AUS	High income	Oceania	2012	173.823	25.14
Australia	AUS	High income	Oceania	2013	168.905	24.78
Australia	AUS	High income	Oceania	2014	164.471	24.65
Australia	AUS	High income	Oceania	2015	160.663	24.03
Australia	AUS	High income	Oceania	2016	157.507	23.38
Australia	AUS	High income	Oceania	2017	155.527	23.2
Australia	AUS	High income	Oceania	2018	154.499	23.47
Australia	AUS	High income	Oceania	2019	153.794	23.46
Austria	AUT	High income	Europe	1990	353.89	28.17
Austria	AUT	High income	Europe	1991	357.914	28.36
Austria	AUT	High income	Europe	1992	361.935	28.21
Austria	AUT	High income	Europe	1993	366.076	28.11
Austria	AUT	High income	Europe	1994	370.158	27.65
Austria	AUT	High income	Europe	1995	374.11	27.73
Austria	AUT	High income	Europe	1996	377.529	27.65
Austria	AUT	High income	Europe	1997	380.587	27.47
Austria	AUT	High income	Europe	1998	383.63	27.38
Austria	AUT	High income	Europe	1999	385.675	26.94
Austria	AUT	High income	Europe	2000	385.835	26.75
Austria	AUT	High income	Europe	2001	384.675	26.45
Austria	AUT	High income	Europe	2002	382.01	26.84
Austria	AUT	High income	Europe	2003	377.745	27
Austria	AUT	High income	Europe	2004	372.403	27.06
Austria	AUT	High income	Europe	2005	365.848	26.78
Austria	AUT	High income	Europe	2006	358.926	26.63
Austria	AUT	High income	Europe	2007	352.791	26.84
Austria	AUT	High income	Europe	2008	346.92	26.93
Austria	AUT	High income	Europe	2009	341.364	27.45
Austria	AUT	High income	Europe	2010	336.303	27.23
Austria	AUT	High income	Europe	2011	331.848	27.09
Austria	AUT	High income	Europe	2012	327.537	27.07
Austria	AUT	High income	Europe	2013	323.664	26.95
Austria	AUT	High income	Europe	2014	320.026	26.63
Austria	AUT	High income	Europe	2015	317.354	26.43
Austria	AUT	High income	Europe	2016	315.082	25.82
Austria	AUT	High income	Europe	2017	313.158	25.19
Austria	AUT	High income	Europe	2018	312.047	24.58
Austria	AUT	High income	Europe	2019	311.283	24.34
Azerbaijan	AZE	Upper middle income	Asia	1990	217.749	26.31
Azerbaijan	AZE	Upper middle income	Asia	1991	218.124	26.04
Azerbaijan	AZE	Upper middle income	Asia	1992	218.39	26.01
Azerbaijan	AZE	Upper middle income	Asia	1993	218.77	25.5
Azerbaijan	AZE	Upper middle income	Asia	1994	219.339	24.93
Azerbaijan	AZE	Upper middle income	Asia	1995	219.98	24.03
Azerbaijan	AZE	Upper middle income	Asia	1996	220.946	23.07
Azerbaijan	AZE	Upper middle income	Asia	1997	222.43	22.01
Azerbaijan	AZE	Upper middle income	Asia	1998	224.084	21.1
Azerbaijan	AZE	Upper middle income	Asia	1999	225.521	20.45
Azerbaijan	AZE	Upper middle income	Asia	2000	226.945	19.84
Azerbaijan	AZE	Upper middle income	Asia	2001	228.256	18.97
Azerbaijan	AZE	Upper middle income	Asia	2002	229.824	18.88
Azerbaijan	AZE	Upper middle income	Asia	2003	231.691	19.19
Azerbaijan	AZE	Upper middle income	Asia	2004	233.636	19.45
Azerbaijan	AZE	Upper middle income	Asia	2005	235.458	20.33
Azerbaijan	AZE	Upper middle income	Asia	2006	237.046	21.15
Azerbaijan	AZE	Upper middle income	Asia	2007	237.293	21.84
Azerbaijan	AZE	Upper middle income	Asia	2008	236.272	22.74
Azerbaijan	AZE	Upper middle income	Asia	2009	234.677	23.29
Azerbaijan	AZE	Upper middle income	Asia	2010	232.44	23.64
Azerbaijan	AZE	Upper middle income	Asia	2011	229.536	24.11
Azerbaijan	AZE	Upper middle income	Asia	2012	227.112	24.42
Azerbaijan	AZE	Upper middle income	Asia	2013	224.389	24.45
Azerbaijan	AZE	Upper middle income	Asia	2014	223.32	24.5
Azerbaijan	AZE	Upper middle income	Asia	2015	222.657	24.25
Azerbaijan	AZE	Upper middle income	Asia	2016	222.375	24.27
Azerbaijan	AZE	Upper middle income	Asia	2017	222.396	24.39
Azerbaijan	AZE	Upper middle income	Asia	2018	223.169	23.79
Azerbaijan	AZE	Upper middle income	Asia	2019	224.206	23.58
Bahamas	BHS	High income	North America	1990	74.506	17.08
Bahamas	BHS	High income	North America	1991	73.7195	16.47
Bahamas	BHS	High income	North America	1992	72.8331	15.92
Bahamas	BHS	High income	North America	1993	71.9204	15.63
Bahamas	BHS	High income	North America	1994	71.0899	15.84
Bahamas	BHS	High income	North America	1995	70.3919	15.86
Bahamas	BHS	High income	North America	1996	69.8526	15.99
Bahamas	BHS	High income	North America	1997	69.47	15.28
Bahamas	BHS	High income	North America	1998	69.2444	15.16
Bahamas	BHS	High income	North America	1999	69.0576	15.59
Bahamas	BHS	High income	North America	2000	68.9164	15.02
Bahamas	BHS	High income	North America	2001	68.8951	15.36
Bahamas	BHS	High income	North America	2002	68.9825	15.13
Bahamas	BHS	High income	North America	2003	69.1844	15.11
Bahamas	BHS	High income	North America	2004	69.5701	15.08
Bahamas	BHS	High income	North America	2005	69.9326	14.77
Bahamas	BHS	High income	North America	2006	70.2211	15.15
Bahamas	BHS	High income	North America	2007	70.4804	14.8
Bahamas	BHS	High income	North America	2008	70.7874	15.06
Bahamas	BHS	High income	North America	2009	71.1262	15.28
Bahamas	BHS	High income	North America	2010	71.5396	15.24
Bahamas	BHS	High income	North America	2011	71.9595	15.08
Bahamas	BHS	High income	North America	2012	72.2767	14.77
Bahamas	BHS	High income	North America	2013	72.4854	14.36
Bahamas	BHS	High income	North America	2014	72.3939	14.3
Bahamas	BHS	High income	North America	2015	72.1989	14.51
Bahamas	BHS	High income	North America	2016	71.9736	14.45
Bahamas	BHS	High income	North America	2017	71.6997	14.39
Bahamas	BHS	High income	North America	2018	71.7404	14.48
Bahamas	BHS	High income	North America	2019	71.7569	14.52
Bahrain	BHR	High income	Asia	1990	167.708	46.06
Bahrain	BHR	High income	Asia	1991	164.299	45.47
Bahrain	BHR	High income	Asia	1992	160.479	43.91
Bahrain	BHR	High income	Asia	1993	156.824	41.77
Bahrain	BHR	High income	Asia	1994	153.57	41.08
Bahrain	BHR	High income	Asia	1995	150.786	41.49
Bahrain	BHR	High income	Asia	1996	148.114	41.69
Bahrain	BHR	High income	Asia	1997	145.178	41.68
Bahrain	BHR	High income	Asia	1998	142.165	42.22
Bahrain	BHR	High income	Asia	1999	139.5	40.41
Bahrain	BHR	High income	Asia	2000	137.116	35.39
Bahrain	BHR	High income	Asia	2001	135.063	31.71
Bahrain	BHR	High income	Asia	2002	135.002	35.5
Bahrain	BHR	High income	Asia	2003	135.759	38.21
Bahrain	BHR	High income	Asia	2004	137.306	37.07
Bahrain	BHR	High income	Asia	2005	139.187	35.42
Bahrain	BHR	High income	Asia	2006	141.047	33.61
Bahrain	BHR	High income	Asia	2007	142.727	31.79
Bahrain	BHR	High income	Asia	2008	145.412	30.49
Bahrain	BHR	High income	Asia	2009	148.239	28.66
Bahrain	BHR	High income	Asia	2010	150.857	27.19
Bahrain	BHR	High income	Asia	2011	152.925	25.62
Bahrain	BHR	High income	Asia	2012	154.57	24.08
Bahrain	BHR	High income	Asia	2013	156.15	22.14
Bahrain	BHR	High income	Asia	2014	157.94	20.66
Bahrain	BHR	High income	Asia	2015	159.766	20.81
Bahrain	BHR	High income	Asia	2016	161.176	21.1
Bahrain	BHR	High income	Asia	2017	161.783	21.54
Bahrain	BHR	High income	Asia	2018	162.105	21.72
Bahrain	BHR	High income	Asia	2019	162.368	22.08
Bangladesh	BGD	Lower middle income	Asia	1990	281.486	9.65
Bangladesh	BGD	Lower middle income	Asia	1991	276.937	9
Bangladesh	BGD	Lower middle income	Asia	1992	272.693	8.95
Bangladesh	BGD	Lower middle income	Asia	1993	268.811	8.88
Bangladesh	BGD	Lower middle income	Asia	1994	265.145	8.79
Bangladesh	BGD	Lower middle income	Asia	1995	261.604	8.85
Bangladesh	BGD	Lower middle income	Asia	1996	257.797	8.72
Bangladesh	BGD	Lower middle income	Asia	1997	254.202	8.53
Bangladesh	BGD	Lower middle income	Asia	1998	250.984	8.37
Bangladesh	BGD	Lower middle income	Asia	1999	248.345	8.21
Bangladesh	BGD	Lower middle income	Asia	2000	246.42	8.27
Bangladesh	BGD	Lower middle income	Asia	2001	245.185	8.14
Bangladesh	BGD	Lower middle income	Asia	2002	244.632	8.14
Bangladesh	BGD	Lower middle income	Asia	2003	245.167	8.21
Bangladesh	BGD	Lower middle income	Asia	2004	245.592	8.16
Bangladesh	BGD	Lower middle income	Asia	2005	246.022	8.22
Bangladesh	BGD	Lower middle income	Asia	2006	246.459	8.34
Bangladesh	BGD	Lower middle income	Asia	2007	246.697	8.34
Bangladesh	BGD	Lower middle income	Asia	2008	246.889	8.21
Bangladesh	BGD	Lower middle income	Asia	2009	246.842	8.12
Bangladesh	BGD	Lower middle income	Asia	2010	246.083	8.11
Bangladesh	BGD	Lower middle income	Asia	2011	245.01	7.7
Bangladesh	BGD	Lower middle income	Asia	2012	243.499	7.33
Bangladesh	BGD	Lower middle income	Asia	2013	241.485	7.26
Bangladesh	BGD	Lower middle income	Asia	2014	239.03	7.41
Bangladesh	BGD	Lower middle income	Asia	2015	236.755	7.31
Bangladesh	BGD	Lower middle income	Asia	2016	234.593	7.36
Bangladesh	BGD	Lower middle income	Asia	2017	232.646	7.64
Bangladesh	BGD	Lower middle income	Asia	2018	231.506	7.74
Bangladesh	BGD	Lower middle income	Asia	2019	230.683	7.81
Barbados	BRB	High income	North America	1990	103.721	9.9
Barbados	BRB	High income	North America	1991	103.555	9.76
Barbados	BRB	High income	North America	1992	103.504	10.04
Barbados	BRB	High income	North America	1993	103.637	10.04
Barbados	BRB	High income	North America	1994	103.965	10.15
Barbados	BRB	High income	North America	1995	104.45	10.13
Barbados	BRB	High income	North America	1996	105.027	10.2
Barbados	BRB	High income	North America	1997	105.576	10.33
Barbados	BRB	High income	North America	1998	106.04	10.05
Barbados	BRB	High income	North America	1999	106.37	9.48
Barbados	BRB	High income	North America	2000	106.459	9.45
Barbados	BRB	High income	North America	2001	106.272	9.2
Barbados	BRB	High income	North America	2002	105.888	9.68
Barbados	BRB	High income	North America	2003	105.303	10.11
Barbados	BRB	High income	North America	2004	104.604	10.27
Barbados	BRB	High income	North America	2005	103.63	10.18
Barbados	BRB	High income	North America	2006	102.276	10.15
Barbados	BRB	High income	North America	2007	100.604	10.08
Barbados	BRB	High income	North America	2008	99.1118	9.92
Barbados	BRB	High income	North America	2009	97.6581	9.47
Barbados	BRB	High income	North America	2010	96.3722	9.42
Barbados	BRB	High income	North America	2011	95.2381	9.34
Barbados	BRB	High income	North America	2012	93.935	9.28
Barbados	BRB	High income	North America	2013	93.0707	9.28
Barbados	BRB	High income	North America	2014	92.8321	9.23
Barbados	BRB	High income	North America	2015	92.5379	9.16
Barbados	BRB	High income	North America	2016	92.2026	9.12
Barbados	BRB	High income	North America	2017	91.8025	9.14
Barbados	BRB	High income	North America	2018	91.3597	9.3
Barbados	BRB	High income	North America	2019	90.8698	9.67
Belarus	BLR	Upper middle income	Europe	1990	341.311	33.22
Belarus	BLR	Upper middle income	Europe	1991	340.102	34.91
Belarus	BLR	Upper middle income	Europe	1992	338.773	36.1
Belarus	BLR	Upper middle income	Europe	1993	337.283	39.03
Belarus	BLR	Upper middle income	Europe	1994	335.675	38.19
Belarus	BLR	Upper middle income	Europe	1995	334.033	38.32
Belarus	BLR	Upper middle income	Europe	1996	332.327	37.34
Belarus	BLR	Upper middle income	Europe	1997	330.66	36.96
Belarus	BLR	Upper middle income	Europe	1998	329.083	36.56
Belarus	BLR	Upper middle income	Europe	1999	327.567	35.9
Belarus	BLR	Upper middle income	Europe	2000	326.176	32.42
Belarus	BLR	Upper middle income	Europe	2001	324.524	32.95
Belarus	BLR	Upper middle income	Europe	2002	322.907	32.14
Belarus	BLR	Upper middle income	Europe	2003	321.889	30.15
Belarus	BLR	Upper middle income	Europe	2004	321.317	29.17
Belarus	BLR	Upper middle income	Europe	2005	321.343	29.37
Belarus	BLR	Upper middle income	Europe	2006	321.987	27.8
Belarus	BLR	Upper middle income	Europe	2007	323.198	25.54
Belarus	BLR	Upper middle income	Europe	2008	324.693	25.7
Belarus	BLR	Upper middle income	Europe	2009	326.922	25.61
Belarus	BLR	Upper middle income	Europe	2010	329.713	26.53
Belarus	BLR	Upper middle income	Europe	2011	334.995	26.43
Belarus	BLR	Upper middle income	Europe	2012	340.16	23.21
Belarus	BLR	Upper middle income	Europe	2013	344.467	22.25
Belarus	BLR	Upper middle income	Europe	2014	348.084	22.03
Belarus	BLR	Upper middle income	Europe	2015	350.958	21.79
Belarus	BLR	Upper middle income	Europe	2016	353.285	21.8
Belarus	BLR	Upper middle income	Europe	2017	355.094	22.21
Belarus	BLR	Upper middle income	Europe	2018	356.635	21.96
Belarus	BLR	Upper middle income	Europe	2019	357.815	22.17
Belgium	BEL	High income	Europe	1990	353.962	50.2
Belgium	BEL	High income	Europe	1991	350.682	49.66
Belgium	BEL	High income	Europe	1992	347.442	49.12
Belgium	BEL	High income	Europe	1993	344.182	48.65
Belgium	BEL	High income	Europe	1994	340.928	47.46
Belgium	BEL	High income	Europe	1995	337.542	46.95
Belgium	BEL	High income	Europe	1996	333.881	45.37
Belgium	BEL	High income	Europe	1997	330.068	44.51
Belgium	BEL	High income	Europe	1998	326.373	43.52
Belgium	BEL	High income	Europe	1999	322.532	43.04
Belgium	BEL	High income	Europe	2000	317.852	41.99
Belgium	BEL	High income	Europe	2001	312.736	41.12
Belgium	BEL	High income	Europe	2002	307.276	40.57
Belgium	BEL	High income	Europe	2003	301.46	39.35
Belgium	BEL	High income	Europe	2004	295.741	38.62
Belgium	BEL	High income	Europe	2005	290.091	38
Belgium	BEL	High income	Europe	2006	284.68	36.88
Belgium	BEL	High income	Europe	2007	279.52	36.2
Belgium	BEL	High income	Europe	2008	274.762	34.42
Belgium	BEL	High income	Europe	2009	270.107	37.2
Belgium	BEL	High income	Europe	2010	265.309	38.24
Belgium	BEL	High income	Europe	2011	260.34	38.74
Belgium	BEL	High income	Europe	2012	255.399	39.44
Belgium	BEL	High income	Europe	2013	250.789	39.27
Belgium	BEL	High income	Europe	2014	246.369	38.41
Belgium	BEL	High income	Europe	2015	242.036	37.66
Belgium	BEL	High income	Europe	2016	238.067	36.67
Belgium	BEL	High income	Europe	2017	234.708	35.97
Belgium	BEL	High income	Europe	2018	232.859	35.4
Belgium	BEL	High income	Europe	2019	231.57	35.12
Belize	BLZ	Upper middle income	North America	1990	131.753	10.77
Belize	BLZ	Upper middle income	North America	1991	129.217	10.41
Belize	BLZ	Upper middle income	North America	1992	126.966	10.5
Belize	BLZ	Upper middle income	North America	1993	125.12	10.56
Belize	BLZ	Upper middle income	North America	1994	123.562	10.98
Belize	BLZ	Upper middle income	North America	1995	122.292	11.62
Belize	BLZ	Upper middle income	North America	1996	121.326	12.56
Belize	BLZ	Upper middle income	North America	1997	120.596	14.08
Belize	BLZ	Upper middle income	North America	1998	120.224	15.46
Belize	BLZ	Upper middle income	North America	1999	120.292	16.49
Belize	BLZ	Upper middle income	North America	2000	120.62	16.56
Belize	BLZ	Upper middle income	North America	2001	121.391	15.5
Belize	BLZ	Upper middle income	North America	2002	122.464	14.71
Belize	BLZ	Upper middle income	North America	2003	123.446	14.35
Belize	BLZ	Upper middle income	North America	2004	125.292	14.35
Belize	BLZ	Upper middle income	North America	2005	127.456	14.19
Belize	BLZ	Upper middle income	North America	2006	129.083	14.41
Belize	BLZ	Upper middle income	North America	2007	130.314	14.17
Belize	BLZ	Upper middle income	North America	2008	130.841	13.66
Belize	BLZ	Upper middle income	North America	2009	131.112	13.6
Belize	BLZ	Upper middle income	North America	2010	131.364	13.52
Belize	BLZ	Upper middle income	North America	2011	131.522	13.22
Belize	BLZ	Upper middle income	North America	2012	131.609	12.87
Belize	BLZ	Upper middle income	North America	2013	131.697	12.86
Belize	BLZ	Upper middle income	North America	2014	131.962	13.09
Belize	BLZ	Upper middle income	North America	2015	132.006	13.33
Belize	BLZ	Upper middle income	North America	2016	132.029	13.12
Belize	BLZ	Upper middle income	North America	2017	132.057	13.13
Belize	BLZ	Upper middle income	North America	2018	132.104	13.44
Belize	BLZ	Upper middle income	North America	2019	132.139	13.51
Benin	BEN	Lower middle income	Africa	1990	101.787	10.74
Benin	BEN	Lower middle income	Africa	1991	100.489	10.66
Benin	BEN	Lower middle income	Africa	1992	99.4025	10.52
Benin	BEN	Lower middle income	Africa	1993	98.5244	10.42
Benin	BEN	Lower middle income	Africa	1994	97.7587	10.38
Benin	BEN	Lower middle income	Africa	1995	97.1244	10.35
Benin	BEN	Lower middle income	Africa	1996	96.7913	10.35
Benin	BEN	Lower middle income	Africa	1997	96.6821	10.25
Benin	BEN	Lower middle income	Africa	1998	96.6275	10.22
Benin	BEN	Lower middle income	Africa	1999	96.4783	10.21
Benin	BEN	Lower middle income	Africa	2000	96.1575	10.4
Benin	BEN	Lower middle income	Africa	2001	95.5058	10.51
Benin	BEN	Lower middle income	Africa	2002	94.3902	10.7
Benin	BEN	Lower middle income	Africa	2003	93.005	10.77
Benin	BEN	Lower middle income	Africa	2004	91.2909	10.83
Benin	BEN	Lower middle income	Africa	2005	89.2669	10.85
Benin	BEN	Lower middle income	Africa	2006	86.9473	10.93
Benin	BEN	Lower middle income	Africa	2007	82.9037	10.9
Benin	BEN	Lower middle income	Africa	2008	78.6797	11.07
Benin	BEN	Lower middle income	Africa	2009	74.5889	11.22
Benin	BEN	Lower middle income	Africa	2010	70.525	11.36
Benin	BEN	Lower middle income	Africa	2011	66.9414	11.48
Benin	BEN	Lower middle income	Africa	2012	64.4482	11.5
Benin	BEN	Lower middle income	Africa	2013	62.6711	11.48
Benin	BEN	Lower middle income	Africa	2014	61.6957	11.4
Benin	BEN	Lower middle income	Africa	2015	60.778	11.41
Benin	BEN	Lower middle income	Africa	2016	60.2167	11.34
Benin	BEN	Lower middle income	Africa	2017	59.7085	11.4
Benin	BEN	Lower middle income	Africa	2018	59.6088	11.34
Benin	BEN	Lower middle income	Africa	2019	59.6234	11.38
Bermuda	BMU	High income	North America	1990	133.488	39.32
Bermuda	BMU	High income	North America	1991	134.001	37.99
Bermuda	BMU	High income	North America	1992	134.462	36.1
Bermuda	BMU	High income	North America	1993	134.955	35.98
Bermuda	BMU	High income	North America	1994	135.451	34.73
Bermuda	BMU	High income	North America	1995	135.942	33.14
Bermuda	BMU	High income	North America	1996	136.46	33.5
Bermuda	BMU	High income	North America	1997	136.95	31.58
Bermuda	BMU	High income	North America	1998	137.365	30.86
Bermuda	BMU	High income	North America	1999	137.669	30.41
Bermuda	BMU	High income	North America	2000	137.895	30.87
Bermuda	BMU	High income	North America	2001	137.998	29.54
Bermuda	BMU	High income	North America	2002	138.199	29.48
Bermuda	BMU	High income	North America	2003	138.389	29.16
Bermuda	BMU	High income	North America	2004	138.687	28.31
Bermuda	BMU	High income	North America	2005	138.839	27.84
Bermuda	BMU	High income	North America	2006	138.603	27.97
Bermuda	BMU	High income	North America	2007	137.627	27.29
Bermuda	BMU	High income	North America	2008	136.598	27.16
Bermuda	BMU	High income	North America	2009	135.553	27.05
Bermuda	BMU	High income	North America	2010	134.637	26.48
Bermuda	BMU	High income	North America	2011	133.758	25.94
Bermuda	BMU	High income	North America	2012	133.209	25.79
Bermuda	BMU	High income	North America	2013	132.832	25.34
Bermuda	BMU	High income	North America	2014	132.577	25.26
Bermuda	BMU	High income	North America	2015	132.321	24.68
Bermuda	BMU	High income	North America	2016	132.028	24.31
Bermuda	BMU	High income	North America	2017	131.733	24.23
Bermuda	BMU	High income	North America	2018	131.455	24.13
Bermuda	BMU	High income	North America	2019	131.159	24.01
Bhutan	BTN	Lower middle income	Asia	1990	113.703	6.37
Bhutan	BTN	Lower middle income	Asia	1991	111.915	6.44
Bhutan	BTN	Lower middle income	Asia	1992	110.389	6.48
Bhutan	BTN	Lower middle income	Asia	1993	109.201	6.53
Bhutan	BTN	Lower middle income	Asia	1994	108.111	6.57
Bhutan	BTN	Lower middle income	Asia	1995	107.034	6.62
Bhutan	BTN	Lower middle income	Asia	1996	105.882	6.59
Bhutan	BTN	Lower middle income	Asia	1997	104.72	6.68
Bhutan	BTN	Lower middle income	Asia	1998	103.504	6.76
Bhutan	BTN	Lower middle income	Asia	1999	102.238	6.73
Bhutan	BTN	Lower middle income	Asia	2000	100.997	6.9
Bhutan	BTN	Lower middle income	Asia	2001	99.778	6.93
Bhutan	BTN	Lower middle income	Asia	2002	98.6819	6.97
Bhutan	BTN	Lower middle income	Asia	2003	97.6991	7.1
Bhutan	BTN	Lower middle income	Asia	2004	96.7557	7.17
Bhutan	BTN	Lower middle income	Asia	2005	96.392	7.27
Bhutan	BTN	Lower middle income	Asia	2006	96.2871	7.34
Bhutan	BTN	Lower middle income	Asia	2007	96.404	7.46
Bhutan	BTN	Lower middle income	Asia	2008	96.5391	7.53
Bhutan	BTN	Lower middle income	Asia	2009	96.8948	7.66
Bhutan	BTN	Lower middle income	Asia	2010	97.7336	7.75
Bhutan	BTN	Lower middle income	Asia	2011	98.5728	7.83
Bhutan	BTN	Lower middle income	Asia	2012	99.2886	7.89
Bhutan	BTN	Lower middle income	Asia	2013	99.2523	7.94
Bhutan	BTN	Lower middle income	Asia	2014	99.2754	7.98
Bhutan	BTN	Lower middle income	Asia	2015	99.7242	8.02
Bhutan	BTN	Lower middle income	Asia	2016	100.204	8.04
Bhutan	BTN	Lower middle income	Asia	2017	100.215	8.09
Bhutan	BTN	Lower middle income	Asia	2018	100.203	8.17
Bhutan	BTN	Lower middle income	Asia	2019	100.134	8.26
Bolivia (Plurinational State of)	BOL	Lower middle income	South America	1990	134.207	13.87
Bolivia (Plurinational State of)	BOL	Lower middle income	South America	1991	128.013	13.92
Bolivia (Plurinational State of)	BOL	Lower middle income	South America	1992	122.387	13.94
Bolivia (Plurinational State of)	BOL	Lower middle income	South America	1993	117.288	13.89
Bolivia (Plurinational State of)	BOL	Lower middle income	South America	1994	112.657	13.76
Bolivia (Plurinational State of)	BOL	Lower middle income	South America	1995	108.399	13.78
Bolivia (Plurinational State of)	BOL	Lower middle income	South America	1996	104.569	13.65
Bolivia (Plurinational State of)	BOL	Lower middle income	South America	1997	101.207	13.92
Bolivia (Plurinational State of)	BOL	Lower middle income	South America	1998	98.3487	13.9
Bolivia (Plurinational State of)	BOL	Lower middle income	South America	1999	96.0709	13.77
Bolivia (Plurinational State of)	BOL	Lower middle income	South America	2000	94.297	13.76
Bolivia (Plurinational State of)	BOL	Lower middle income	South America	2001	93.0934	13.66
Bolivia (Plurinational State of)	BOL	Lower middle income	South America	2002	92.3968	13.59
Bolivia (Plurinational State of)	BOL	Lower middle income	South America	2003	92.1385	13.54
Bolivia (Plurinational State of)	BOL	Lower middle income	South America	2004	93.6588	13.44
Bolivia (Plurinational State of)	BOL	Lower middle income	South America	2005	95.668	13.35
Bolivia (Plurinational State of)	BOL	Lower middle income	South America	2006	98.0983	13.34
Bolivia (Plurinational State of)	BOL	Lower middle income	South America	2007	100.727	13.41
Bolivia (Plurinational State of)	BOL	Lower middle income	South America	2008	103.627	13.42
Bolivia (Plurinational State of)	BOL	Lower middle income	South America	2009	106.723	13.44
Bolivia (Plurinational State of)	BOL	Lower middle income	South America	2010	109.942	13.55
Bolivia (Plurinational State of)	BOL	Lower middle income	South America	2011	113.498	13.71
Bolivia (Plurinational State of)	BOL	Lower middle income	South America	2012	117.042	13.82
Bolivia (Plurinational State of)	BOL	Lower middle income	South America	2013	120.186	13.85
Bolivia (Plurinational State of)	BOL	Lower middle income	South America	2014	123.184	13.63
Bolivia (Plurinational State of)	BOL	Lower middle income	South America	2015	124.362	13.79
Bolivia (Plurinational State of)	BOL	Lower middle income	South America	2016	125.246	14.2
Bolivia (Plurinational State of)	BOL	Lower middle income	South America	2017	125.979	14.27
Bolivia (Plurinational State of)	BOL	Lower middle income	South America	2018	126.695	14.43
Bolivia (Plurinational State of)	BOL	Lower middle income	South America	2019	127.207	14.54
Bosnia and Herzegovina	BIH	Upper middle income	Europe	1990	299.035	38.03
Bosnia and Herzegovina	BIH	Upper middle income	Europe	1991	300.894	40.61
Bosnia and Herzegovina	BIH	Upper middle income	Europe	1992	302.807	39.91
Bosnia and Herzegovina	BIH	Upper middle income	Europe	1993	304.592	40.12
Bosnia and Herzegovina	BIH	Upper middle income	Europe	1994	306.515	39.83
Bosnia and Herzegovina	BIH	Upper middle income	Europe	1995	308.505	39.56
Bosnia and Herzegovina	BIH	Upper middle income	Europe	1996	311.809	39.34
Bosnia and Herzegovina	BIH	Upper middle income	Europe	1997	316.598	39.15
Bosnia and Herzegovina	BIH	Upper middle income	Europe	1998	322.006	38.2
Bosnia and Herzegovina	BIH	Upper middle income	Europe	1999	327.539	38.47
Bosnia and Herzegovina	BIH	Upper middle income	Europe	2000	333.318	39.62
Bosnia and Herzegovina	BIH	Upper middle income	Europe	2001	339.674	40.24
Bosnia and Herzegovina	BIH	Upper middle income	Europe	2002	346.379	40.95
Bosnia and Herzegovina	BIH	Upper middle income	Europe	2003	353.265	41.1
Bosnia and Herzegovina	BIH	Upper middle income	Europe	2004	359.408	40.56
Bosnia and Herzegovina	BIH	Upper middle income	Europe	2005	366.144	42.26
Bosnia and Herzegovina	BIH	Upper middle income	Europe	2006	372.808	41.31
Bosnia and Herzegovina	BIH	Upper middle income	Europe	2007	379.052	43.09
Bosnia and Herzegovina	BIH	Upper middle income	Europe	2008	384.367	41.09
Bosnia and Herzegovina	BIH	Upper middle income	Europe	2009	388.634	41
Bosnia and Herzegovina	BIH	Upper middle income	Europe	2010	392.33	40.45
Bosnia and Herzegovina	BIH	Upper middle income	Europe	2011	394.384	40.39
Bosnia and Herzegovina	BIH	Upper middle income	Europe	2012	394.818	39.61
Bosnia and Herzegovina	BIH	Upper middle income	Europe	2013	393.919	39.79
Bosnia and Herzegovina	BIH	Upper middle income	Europe	2014	392.018	39.73
Bosnia and Herzegovina	BIH	Upper middle income	Europe	2015	389.332	40.12
Bosnia and Herzegovina	BIH	Upper middle income	Europe	2016	386.208	39.38
Bosnia and Herzegovina	BIH	Upper middle income	Europe	2017	382.735	39.31
Bosnia and Herzegovina	BIH	Upper middle income	Europe	2018	379.578	39.47
Bosnia and Herzegovina	BIH	Upper middle income	Europe	2019	376.136	39.44
Botswana	BWA	Upper middle income	Africa	1990	235.522	19.29
Botswana	BWA	Upper middle income	Africa	1991	233.959	19.89
Botswana	BWA	Upper middle income	Africa	1992	231.88	20.58
Botswana	BWA	Upper middle income	Africa	1993	229.329	21.26
Botswana	BWA	Upper middle income	Africa	1994	226.561	22.12
Botswana	BWA	Upper middle income	Africa	1995	223.408	23.05
Botswana	BWA	Upper middle income	Africa	1996	220.094	23.88
Botswana	BWA	Upper middle income	Africa	1997	217.08	24.55
Botswana	BWA	Upper middle income	Africa	1998	214.449	25.1
Botswana	BWA	Upper middle income	Africa	1999	212.196	25.55
Botswana	BWA	Upper middle income	Africa	2000	210.181	25.97
Botswana	BWA	Upper middle income	Africa	2001	208.327	26.13
Botswana	BWA	Upper middle income	Africa	2002	206.508	26.16
Botswana	BWA	Upper middle income	Africa	2003	205.083	25.77
Botswana	BWA	Upper middle income	Africa	2004	203.799	25.04
Botswana	BWA	Upper middle income	Africa	2005	202.954	24.19
Botswana	BWA	Upper middle income	Africa	2006	202.852	23.78
Botswana	BWA	Upper middle income	Africa	2007	202.472	23.13
Botswana	BWA	Upper middle income	Africa	2008	202.619	23.04
Botswana	BWA	Upper middle income	Africa	2009	202.706	22.88
Botswana	BWA	Upper middle income	Africa	2010	203.338	22.94
Botswana	BWA	Upper middle income	Africa	2011	204.145	23.01
Botswana	BWA	Upper middle income	Africa	2012	204.996	22.95
Botswana	BWA	Upper middle income	Africa	2013	205.905	22.95
Botswana	BWA	Upper middle income	Africa	2014	207.334	22.94
Botswana	BWA	Upper middle income	Africa	2015	209.853	22.83
Botswana	BWA	Upper middle income	Africa	2016	212.546	22.6
Botswana	BWA	Upper middle income	Africa	2017	215.342	22.57
Botswana	BWA	Upper middle income	Africa	2018	216.897	22.63
Botswana	BWA	Upper middle income	Africa	2019	218.382	22.61
Brazil	BRA	Upper middle income	South America	1990	331.105	18.04
Brazil	BRA	Upper middle income	South America	1991	324.756	17.74
Brazil	BRA	Upper middle income	South America	1992	317.514	17.78
Brazil	BRA	Upper middle income	South America	1993	309.671	18.2
Brazil	BRA	Upper middle income	South America	1994	301.359	18.14
Brazil	BRA	Upper middle income	South America	1995	292.925	18.08
Brazil	BRA	Upper middle income	South America	1996	284.427	18.17
Brazil	BRA	Upper middle income	South America	1997	275.67	18.02
Brazil	BRA	Upper middle income	South America	1998	266.841	18.18
Brazil	BRA	Upper middle income	South America	1999	257.755	18.19
Brazil	BRA	Upper middle income	South America	2000	248.465	18.2
Brazil	BRA	Upper middle income	South America	2001	239.119	18.14
Brazil	BRA	Upper middle income	South America	2002	229.941	18.03
Brazil	BRA	Upper middle income	South America	2003	220.903	18.01
Brazil	BRA	Upper middle income	South America	2004	211.368	17.93
Brazil	BRA	Upper middle income	South America	2005	202.04	17.5
Brazil	BRA	Upper middle income	South America	2006	193.017	17.34
Brazil	BRA	Upper middle income	South America	2007	184.019	17.24
Brazil	BRA	Upper middle income	South America	2008	174.781	17.13
Brazil	BRA	Upper middle income	South America	2009	164.613	17.03
Brazil	BRA	Upper middle income	South America	2010	154.095	17.01
Brazil	BRA	Upper middle income	South America	2011	143.348	16.94
Brazil	BRA	Upper middle income	South America	2012	132.155	16.72
Brazil	BRA	Upper middle income	South America	2013	121.54	16.63
Brazil	BRA	Upper middle income	South America	2014	111.823	16.47
Brazil	BRA	Upper middle income	South America	2015	103.664	16.41
Brazil	BRA	Upper middle income	South America	2016	97.2287	16.48
Brazil	BRA	Upper middle income	South America	2017	92.5788	16.04
Brazil	BRA	Upper middle income	South America	2018	89.7529	15.83
Brazil	BRA	Upper middle income	South America	2019	88.011	15.79
Brunei Darussalam	BRN	High income	Asia	1990	266.141	47.79
Brunei Darussalam	BRN	High income	Asia	1991	259.187	46.49
Brunei Darussalam	BRN	High income	Asia	1992	251.688	45.75
Brunei Darussalam	BRN	High income	Asia	1993	243.793	44.96
Brunei Darussalam	BRN	High income	Asia	1994	235.561	42.74
Brunei Darussalam	BRN	High income	Asia	1995	227.168	41.81
Brunei Darussalam	BRN	High income	Asia	1996	218.712	40.32
Brunei Darussalam	BRN	High income	Asia	1997	210.386	41.02
Brunei Darussalam	BRN	High income	Asia	1998	202.48	41.98
Brunei Darussalam	BRN	High income	Asia	1999	195.063	42.61
Brunei Darussalam	BRN	High income	Asia	2000	188.288	43.31
Brunei Darussalam	BRN	High income	Asia	2001	182.24	42.55
Brunei Darussalam	BRN	High income	Asia	2002	178.951	43.14
Brunei Darussalam	BRN	High income	Asia	2003	176.562	44.52
Brunei Darussalam	BRN	High income	Asia	2004	174.754	45.33
Brunei Darussalam	BRN	High income	Asia	2005	173.152	46.23
Brunei Darussalam	BRN	High income	Asia	2006	171.871	46.31
Brunei Darussalam	BRN	High income	Asia	2007	170.647	45.65
Brunei Darussalam	BRN	High income	Asia	2008	169.449	45.19
Brunei Darussalam	BRN	High income	Asia	2009	168.297	45.69
Brunei Darussalam	BRN	High income	Asia	2010	167.153	45.89
Brunei Darussalam	BRN	High income	Asia	2011	166.198	45.53
Brunei Darussalam	BRN	High income	Asia	2012	165.764	45.64
Brunei Darussalam	BRN	High income	Asia	2013	167.472	46.33
Brunei Darussalam	BRN	High income	Asia	2014	168.744	46.43
Brunei Darussalam	BRN	High income	Asia	2015	170.132	46.11
Brunei Darussalam	BRN	High income	Asia	2016	171.51	45.97
Brunei Darussalam	BRN	High income	Asia	2017	172.854	45.59
Brunei Darussalam	BRN	High income	Asia	2018	174.28	45.29
Brunei Darussalam	BRN	High income	Asia	2019	175.571	44.83
Bulgaria	BGR	Upper middle income	Europe	1990	460.705	27.72
Bulgaria	BGR	Upper middle income	Europe	1991	458.185	26.03
Bulgaria	BGR	Upper middle income	Europe	1992	455.801	25.39
Bulgaria	BGR	Upper middle income	Europe	1993	453.363	23.86
Bulgaria	BGR	Upper middle income	Europe	1994	450.904	23.17
Bulgaria	BGR	Upper middle income	Europe	1995	448.418	22.31
Bulgaria	BGR	Upper middle income	Europe	1996	446.078	21.67
Bulgaria	BGR	Upper middle income	Europe	1997	443.914	21.88
Bulgaria	BGR	Upper middle income	Europe	1998	441.476	21.78
Bulgaria	BGR	Upper middle income	Europe	1999	438.701	21.05
Bulgaria	BGR	Upper middle income	Europe	2000	435.926	21.7
Bulgaria	BGR	Upper middle income	Europe	2001	433.239	22.4
Bulgaria	BGR	Upper middle income	Europe	2002	430.488	23.46
Bulgaria	BGR	Upper middle income	Europe	2003	427.559	25.21
Bulgaria	BGR	Upper middle income	Europe	2004	424.52	27.95
Bulgaria	BGR	Upper middle income	Europe	2005	421.352	30.46
Bulgaria	BGR	Upper middle income	Europe	2006	417.915	32.24
Bulgaria	BGR	Upper middle income	Europe	2007	414.558	33.55
Bulgaria	BGR	Upper middle income	Europe	2008	411.141	34.57
Bulgaria	BGR	Upper middle income	Europe	2009	407.675	35.23
Bulgaria	BGR	Upper middle income	Europe	2010	403.483	35.56
Bulgaria	BGR	Upper middle income	Europe	2011	398.964	35.92
Bulgaria	BGR	Upper middle income	Europe	2012	395.682	35.67
Bulgaria	BGR	Upper middle income	Europe	2013	392.022	35.43
Bulgaria	BGR	Upper middle income	Europe	2014	388.29	36.21
Bulgaria	BGR	Upper middle income	Europe	2015	384.97	35.68
Bulgaria	BGR	Upper middle income	Europe	2016	382.032	35.25
Bulgaria	BGR	Upper middle income	Europe	2017	379.689	34.83
Bulgaria	BGR	Upper middle income	Europe	2018	377.35	34.42
Bulgaria	BGR	Upper middle income	Europe	2019	375.071	34.03
Burkina Faso	BFA	Low income	Africa	1990	118.482	9.01
Burkina Faso	BFA	Low income	Africa	1991	117.429	8.89
Burkina Faso	BFA	Low income	Africa	1992	116.643	8.82
Burkina Faso	BFA	Low income	Africa	1993	116.167	8.78
Burkina Faso	BFA	Low income	Africa	1994	115.839	8.73
Burkina Faso	BFA	Low income	Africa	1995	115.545	8.7
Burkina Faso	BFA	Low income	Africa	1996	115.236	8.63
Burkina Faso	BFA	Low income	Africa	1997	114.785	8.61
Burkina Faso	BFA	Low income	Africa	1998	114.269	8.65
Burkina Faso	BFA	Low income	Africa	1999	113.627	8.54
Burkina Faso	BFA	Low income	Africa	2000	112.888	8.66
Burkina Faso	BFA	Low income	Africa	2001	112.117	8.62
Burkina Faso	BFA	Low income	Africa	2002	111.309	8.65
Burkina Faso	BFA	Low income	Africa	2003	110.486	8.75
Burkina Faso	BFA	Low income	Africa	2004	109.925	8.93
Burkina Faso	BFA	Low income	Africa	2005	109.317	9.05
Burkina Faso	BFA	Low income	Africa	2006	108.71	9.15
Burkina Faso	BFA	Low income	Africa	2007	106.804	9.13
Burkina Faso	BFA	Low income	Africa	2008	103.972	9.17
Burkina Faso	BFA	Low income	Africa	2009	101.231	9.22
Burkina Faso	BFA	Low income	Africa	2010	98.4532	9.49
Burkina Faso	BFA	Low income	Africa	2011	95.9209	9.68
Burkina Faso	BFA	Low income	Africa	2012	93.4253	9.87
Burkina Faso	BFA	Low income	Africa	2013	91.0197	10.1
Burkina Faso	BFA	Low income	Africa	2014	88.862	10.21
Burkina Faso	BFA	Low income	Africa	2015	87.9317	10.41
Burkina Faso	BFA	Low income	Africa	2016	87.2944	10.56
Burkina Faso	BFA	Low income	Africa	2017	86.8993	10.73
Burkina Faso	BFA	Low income	Africa	2018	86.7577	10.84
Burkina Faso	BFA	Low income	Africa	2019	86.8034	10.8
Burundi	BDI	Low income	Africa	1990	153.41	8.84
Burundi	BDI	Low income	Africa	1991	147.976	8.88
Burundi	BDI	Low income	Africa	1992	142.32	8.93
Burundi	BDI	Low income	Africa	1993	137.194	8.98
Burundi	BDI	Low income	Africa	1994	131.711	8.97
Burundi	BDI	Low income	Africa	1995	125.508	8.99
Burundi	BDI	Low income	Africa	1996	119.587	8.92
Burundi	BDI	Low income	Africa	1997	114.322	8.78
Burundi	BDI	Low income	Africa	1998	109.871	8.68
Burundi	BDI	Low income	Africa	1999	106.13	8.49
Burundi	BDI	Low income	Africa	2000	103.037	8.34
Burundi	BDI	Low income	Africa	2001	100.65	8.08
Burundi	BDI	Low income	Africa	2002	99.0053	8
Burundi	BDI	Low income	Africa	2003	98.1105	7.97
Burundi	BDI	Low income	Africa	2004	97.8829	8.01
Burundi	BDI	Low income	Africa	2005	98.5998	8.02
Burundi	BDI	Low income	Africa	2006	99.4328	7.9
Burundi	BDI	Low income	Africa	2007	100.31	7.8
Burundi	BDI	Low income	Africa	2008	101.195	7.73
Burundi	BDI	Low income	Africa	2009	101.917	7.7
Burundi	BDI	Low income	Africa	2010	102.543	7.75
Burundi	BDI	Low income	Africa	2011	102.862	7.77
Burundi	BDI	Low income	Africa	2012	103.212	7.81
Burundi	BDI	Low income	Africa	2013	103.475	7.79
Burundi	BDI	Low income	Africa	2014	103.668	7.76
Burundi	BDI	Low income	Africa	2015	103.829	7.7
Burundi	BDI	Low income	Africa	2016	103.978	7.61
Burundi	BDI	Low income	Africa	2017	104.148	7.57
Burundi	BDI	Low income	Africa	2018	104.15	7.63
Burundi	BDI	Low income	Africa	2019	104.054	7.63
Cambodia	KHM	Lower middle income	Asia	1990	254.625	25.62
Cambodia	KHM	Lower middle income	Asia	1991	257.832	25.43
Cambodia	KHM	Lower middle income	Asia	1992	261.288	25.4
Cambodia	KHM	Lower middle income	Asia	1993	264.932	25.41
Cambodia	KHM	Lower middle income	Asia	1994	268.472	25.43
Cambodia	KHM	Lower middle income	Asia	1995	271.761	25.5
Cambodia	KHM	Lower middle income	Asia	1996	274.459	25.34
Cambodia	KHM	Lower middle income	Asia	1997	276.679	25.23
Cambodia	KHM	Lower middle income	Asia	1998	278.145	25.12
Cambodia	KHM	Lower middle income	Asia	1999	278.81	25.01
Cambodia	KHM	Lower middle income	Asia	2000	277.736	24.79
Cambodia	KHM	Lower middle income	Asia	2001	275.359	24.57
Cambodia	KHM	Lower middle income	Asia	2002	271.862	24.36
Cambodia	KHM	Lower middle income	Asia	2003	267.404	24.24
Cambodia	KHM	Lower middle income	Asia	2004	262.316	24.27
Cambodia	KHM	Lower middle income	Asia	2005	255.998	24.32
Cambodia	KHM	Lower middle income	Asia	2006	250.275	24.35
Cambodia	KHM	Lower middle income	Asia	2007	244.932	24.55
Cambodia	KHM	Lower middle income	Asia	2008	239.659	24.67
Cambodia	KHM	Lower middle income	Asia	2009	234.546	24.79
Cambodia	KHM	Lower middle income	Asia	2010	229.62	25
Cambodia	KHM	Lower middle income	Asia	2011	224.869	25.19
Cambodia	KHM	Lower middle income	Asia	2012	220.473	25.27
Cambodia	KHM	Lower middle income	Asia	2013	216.941	25.35
Cambodia	KHM	Lower middle income	Asia	2014	214.087	25.41
Cambodia	KHM	Lower middle income	Asia	2015	212.784	25.57
Cambodia	KHM	Lower middle income	Asia	2016	212.242	25.67
Cambodia	KHM	Lower middle income	Asia	2017	212.431	25.82
Cambodia	KHM	Lower middle income	Asia	2018	213.257	26.11
Cambodia	KHM	Lower middle income	Asia	2019	214.543	26.38
Cameroon	CMR	Lower middle income	Africa	1990	118.497	12
Cameroon	CMR	Lower middle income	Africa	1991	117.535	12.04
Cameroon	CMR	Lower middle income	Africa	1992	116.545	12.12
Cameroon	CMR	Lower middle income	Africa	1993	115.369	12.17
Cameroon	CMR	Lower middle income	Africa	1994	114.095	12.1
Cameroon	CMR	Lower middle income	Africa	1995	112.745	12.03
Cameroon	CMR	Lower middle income	Africa	1996	111.487	12.01
Cameroon	CMR	Lower middle income	Africa	1997	110.366	12.1
Cameroon	CMR	Lower middle income	Africa	1998	109.412	12.19
Cameroon	CMR	Lower middle income	Africa	1999	108.53	12.28
Cameroon	CMR	Lower middle income	Africa	2000	107.589	12.59
Cameroon	CMR	Lower middle income	Africa	2001	106.517	12.81
Cameroon	CMR	Lower middle income	Africa	2002	105.334	13.18
Cameroon	CMR	Lower middle income	Africa	2003	104.001	13.42
Cameroon	CMR	Lower middle income	Africa	2004	102.638	13.64
Cameroon	CMR	Lower middle income	Africa	2005	101.334	13.84
Cameroon	CMR	Lower middle income	Africa	2006	100.032	14.07
Cameroon	CMR	Lower middle income	Africa	2007	98.3958	14.06
Cameroon	CMR	Lower middle income	Africa	2008	96.0447	14.2
Cameroon	CMR	Lower middle income	Africa	2009	93.6304	14.32
Cameroon	CMR	Lower middle income	Africa	2010	91.1775	14.54
Cameroon	CMR	Lower middle income	Africa	2011	88.7922	14.81
Cameroon	CMR	Lower middle income	Africa	2012	86.6394	14.99
Cameroon	CMR	Lower middle income	Africa	2013	84.5313	15.03
Cameroon	CMR	Lower middle income	Africa	2014	83.2513	14.96
Cameroon	CMR	Lower middle income	Africa	2015	82.093	14.98
Cameroon	CMR	Lower middle income	Africa	2016	81.2358	14.8
Cameroon	CMR	Lower middle income	Africa	2017	80.7182	14.73
Cameroon	CMR	Lower middle income	Africa	2018	80.606	14.79
Cameroon	CMR	Lower middle income	Africa	2019	80.6203	14.74
Canada	CAN	High income	North America	1990	324.838	46.19
Canada	CAN	High income	North America	1991	321.709	45.87
Canada	CAN	High income	North America	1992	318.838	45.57
Canada	CAN	High income	North America	1993	316.084	45.69
Canada	CAN	High income	North America	1994	312.924	45.1
Canada	CAN	High income	North America	1995	308.773	45.39
Canada	CAN	High income	North America	1996	303.338	44.72
Canada	CAN	High income	North America	1997	296.718	44.12
Canada	CAN	High income	North America	1998	289.173	43.78
Canada	CAN	High income	North America	1999	280.715	43.28
Canada	CAN	High income	North America	2000	271.63	42.48
Canada	CAN	High income	North America	2001	262.25	41.97
Canada	CAN	High income	North America	2002	252.935	41.48
Canada	CAN	High income	North America	2003	243.936	41.56
Canada	CAN	High income	North America	2004	235.415	41.57
Canada	CAN	High income	North America	2005	227.356	41.21
Canada	CAN	High income	North America	2006	219.834	41.24
Canada	CAN	High income	North America	2007	212.818	41.11
Canada	CAN	High income	North America	2008	206.247	40.67
Canada	CAN	High income	North America	2009	200.221	39.89
Canada	CAN	High income	North America	2010	194.529	38.03
Canada	CAN	High income	North America	2011	189.218	37.27
Canada	CAN	High income	North America	2012	184.337	36.87
Canada	CAN	High income	North America	2013	180.18	36.26
Canada	CAN	High income	North America	2014	176.533	35.92
Canada	CAN	High income	North America	2015	173.72	34.62
Canada	CAN	High income	North America	2016	171.723	33.97
Canada	CAN	High income	North America	2017	170.581	33.45
Canada	CAN	High income	North America	2018	170.558	34.06
Canada	CAN	High income	North America	2019	170.827	34.09
Cape Verde	CPV	Lower middle income	Africa	1990	100.637	11.33
Cape Verde	CPV	Lower middle income	Africa	1991	98.7361	11.49
Cape Verde	CPV	Lower middle income	Africa	1992	96.5944	11.56
Cape Verde	CPV	Lower middle income	Africa	1993	94.2913	11.76
Cape Verde	CPV	Lower middle income	Africa	1994	91.8949	11.93
Cape Verde	CPV	Lower middle income	Africa	1995	89.5296	12.12
Cape Verde	CPV	Lower middle income	Africa	1996	87.3911	12.63
Cape Verde	CPV	Lower middle income	Africa	1997	85.4392	13.23
Cape Verde	CPV	Lower middle income	Africa	1998	83.5144	13.27
Cape Verde	CPV	Lower middle income	Africa	1999	81.6341	13.4
Cape Verde	CPV	Lower middle income	Africa	2000	79.8278	13.51
Cape Verde	CPV	Lower middle income	Africa	2001	78.1704	13.64
Cape Verde	CPV	Lower middle income	Africa	2002	76.5179	13.78
Cape Verde	CPV	Lower middle income	Africa	2003	74.8615	13.89
Cape Verde	CPV	Lower middle income	Africa	2004	73.376	14.03
Cape Verde	CPV	Lower middle income	Africa	2005	72.1409	14.12
Cape Verde	CPV	Lower middle income	Africa	2006	70.966	13.23
Cape Verde	CPV	Lower middle income	Africa	2007	69.8262	13.01
Cape Verde	CPV	Lower middle income	Africa	2008	67.4718	13.15
Cape Verde	CPV	Lower middle income	Africa	2009	65.4194	13.29
Cape Verde	CPV	Lower middle income	Africa	2010	63.5566	13.36
Cape Verde	CPV	Lower middle income	Africa	2011	61.9048	13.71
Cape Verde	CPV	Lower middle income	Africa	2012	60.5155	14.04
Cape Verde	CPV	Lower middle income	Africa	2013	60.3228	14.14
Cape Verde	CPV	Lower middle income	Africa	2014	60.4273	14.27
Cape Verde	CPV	Lower middle income	Africa	2015	60.6836	14.56
Cape Verde	CPV	Lower middle income	Africa	2016	61.034	15.05
Cape Verde	CPV	Lower middle income	Africa	2017	61.4511	15.48
Cape Verde	CPV	Lower middle income	Africa	2018	61.9363	18.58
Cape Verde	CPV	Lower middle income	Africa	2019	62.4625	18.63
Central African Republic	CAF	Low income	Africa	1990	108.442	15.32
Central African Republic	CAF	Low income	Africa	1991	107.593	15.48
Central African Republic	CAF	Low income	Africa	1992	106.543	15.36
Central African Republic	CAF	Low income	Africa	1993	105.243	15.33
Central African Republic	CAF	Low income	Africa	1994	103.722	15.33
Central African Republic	CAF	Low income	Africa	1995	102.034	15.34
Central African Republic	CAF	Low income	Africa	1996	100.194	15.47
Central African Republic	CAF	Low income	Africa	1997	98.2254	15.4
Central African Republic	CAF	Low income	Africa	1998	96.2128	15.4
Central African Republic	CAF	Low income	Africa	1999	94.1569	15.39
Central African Republic	CAF	Low income	Africa	2000	92.0693	15.23
Central African Republic	CAF	Low income	Africa	2001	90.0085	15.15
Central African Republic	CAF	Low income	Africa	2002	88.0263	15.13
Central African Republic	CAF	Low income	Africa	2003	86.1993	15.06
Central African Republic	CAF	Low income	Africa	2004	84.9379	14.97
Central African Republic	CAF	Low income	Africa	2005	83.9189	14.75
Central African Republic	CAF	Low income	Africa	2006	83.1954	14.62
Central African Republic	CAF	Low income	Africa	2007	82.6129	14.46
Central African Republic	CAF	Low income	Africa	2008	82.2419	14.34
Central African Republic	CAF	Low income	Africa	2009	82.0935	14.3
Central African Republic	CAF	Low income	Africa	2010	82.1208	14.35
Central African Republic	CAF	Low income	Africa	2011	82.2927	14.37
Central African Republic	CAF	Low income	Africa	2012	82.1548	14.27
Central African Republic	CAF	Low income	Africa	2013	81.8728	14.09
Central African Republic	CAF	Low income	Africa	2014	80.9719	13.83
Central African Republic	CAF	Low income	Africa	2015	80.2143	13.62
Central African Republic	CAF	Low income	Africa	2016	80.2104	13.43
Central African Republic	CAF	Low income	Africa	2017	80.1799	13.29
Central African Republic	CAF	Low income	Africa	2018	80.217	13.2
Central African Republic	CAF	Low income	Africa	2019	80.3502	13.1
Chad	TCD	Low income	Africa	1990	130.205	8.68
Chad	TCD	Low income	Africa	1991	129.945	8.69
Chad	TCD	Low income	Africa	1992	129.653	8.81
Chad	TCD	Low income	Africa	1993	129.349	8.91
Chad	TCD	Low income	Africa	1994	128.927	8.97
Chad	TCD	Low income	Africa	1995	128.633	9.03
Chad	TCD	Low income	Africa	1996	128.266	9.27
Chad	TCD	Low income	Africa	1997	127.984	9.43
Chad	TCD	Low income	Africa	1998	127.692	9.51
Chad	TCD	Low income	Africa	1999	127.352	9.65
Chad	TCD	Low income	Africa	2000	127.082	9.8
Chad	TCD	Low income	Africa	2001	126.715	10.08
Chad	TCD	Low income	Africa	2002	126.299	10.37
Chad	TCD	Low income	Africa	2003	125.84	10.64
Chad	TCD	Low income	Africa	2004	125.391	10.91
Chad	TCD	Low income	Africa	2005	124.892	11.09
Chad	TCD	Low income	Africa	2006	124.152	11.3
Chad	TCD	Low income	Africa	2007	121.787	11.54
Chad	TCD	Low income	Africa	2008	117.991	11.79
Chad	TCD	Low income	Africa	2009	114.023	12.01
Chad	TCD	Low income	Africa	2010	109.971	12.25
Chad	TCD	Low income	Africa	2011	105.977	12.43
Chad	TCD	Low income	Africa	2012	102.168	12.57
Chad	TCD	Low income	Africa	2013	98.6422	12.57
Chad	TCD	Low income	Africa	2014	95.5313	12.6
Chad	TCD	Low income	Africa	2015	94.5853	12.68
Chad	TCD	Low income	Africa	2016	93.8867	12.67
Chad	TCD	Low income	Africa	2017	93.4035	12.69
Chad	TCD	Low income	Africa	2018	93.1618	12.77
Chad	TCD	Low income	Africa	2019	93.0486	12.74
Chile	CHL	High income	South America	1990	395.105	18.96
Chile	CHL	High income	South America	1991	394.704	18.29
Chile	CHL	High income	South America	1992	394.216	17.78
Chile	CHL	High income	South America	1993	393.73	17.84
Chile	CHL	High income	South America	1994	393.057	17.73
Chile	CHL	High income	South America	1995	392.205	18.04
Chile	CHL	High income	South America	1996	391.316	18.11
Chile	CHL	High income	South America	1997	390.492	17.61
Chile	CHL	High income	South America	1998	389.48	17.4
Chile	CHL	High income	South America	1999	388.221	17.29
Chile	CHL	High income	South America	2000	386.792	16.95
Chile	CHL	High income	South America	2001	385.261	17.15
Chile	CHL	High income	South America	2002	383.558	17.04
Chile	CHL	High income	South America	2003	381.299	17.12
Chile	CHL	High income	South America	2004	378.449	17.33
Chile	CHL	High income	South America	2005	375.792	17.16
Chile	CHL	High income	South America	2006	373.093	17.07
Chile	CHL	High income	South America	2007	370.788	17.05
Chile	CHL	High income	South America	2008	368.669	16.88
Chile	CHL	High income	South America	2009	366.655	17.26
Chile	CHL	High income	South America	2010	363.701	17.47
Chile	CHL	High income	South America	2011	360.668	17.39
Chile	CHL	High income	South America	2012	358.146	17.35
Chile	CHL	High income	South America	2013	355.795	17.4
Chile	CHL	High income	South America	2014	353.615	17.21
Chile	CHL	High income	South America	2015	351.535	17
Chile	CHL	High income	South America	2016	349.762	16.59
Chile	CHL	High income	South America	2017	347.797	16.64
Chile	CHL	High income	South America	2018	346.012	16.62
Chile	CHL	High income	South America	2019	344.11	16.57
China	CHN	Upper middle income	Asia	1990	333.967	31.18
China	CHN	Upper middle income	Asia	1991	333.514	31.24
China	CHN	Upper middle income	Asia	1992	332.067	31.22
China	CHN	Upper middle income	Asia	1993	329.517	31.47
China	CHN	Upper middle income	Asia	1994	325.75	31.54
China	CHN	Upper middle income	Asia	1995	321.166	31.85
China	CHN	Upper middle income	Asia	1996	315.705	32.4
China	CHN	Upper middle income	Asia	1997	309.393	32.83
China	CHN	Upper middle income	Asia	1998	302.69	33.27
China	CHN	Upper middle income	Asia	1999	296.04	34.03
China	CHN	Upper middle income	Asia	2000	289.862	35.32
China	CHN	Upper middle income	Asia	2001	284.411	36.13
China	CHN	Upper middle income	Asia	2002	279.869	37.06
China	CHN	Upper middle income	Asia	2003	276.325	37.78
China	CHN	Upper middle income	Asia	2004	273.863	38.81
China	CHN	Upper middle income	Asia	2005	272.341	39.15
China	CHN	Upper middle income	Asia	2006	271.51	38.63
China	CHN	Upper middle income	Asia	2007	271.139	38.78
China	CHN	Upper middle income	Asia	2008	271.247	39.25
China	CHN	Upper middle income	Asia	2009	271.808	39.77
China	CHN	Upper middle income	Asia	2010	272.52	40.32
China	CHN	Upper middle income	Asia	2011	272.926	40.18
China	CHN	Upper middle income	Asia	2012	273.048	39.68
China	CHN	Upper middle income	Asia	2013	272.766	39.19
China	CHN	Upper middle income	Asia	2014	272.315	38.89
China	CHN	Upper middle income	Asia	2015	271.604	38.6
China	CHN	Upper middle income	Asia	2016	270.72	38.44
China	CHN	Upper middle income	Asia	2017	269.823	38.4
China	CHN	Upper middle income	Asia	2018	269.089	38.49
China	CHN	Upper middle income	Asia	2019	268.768	38.7
Colombia	COL	Upper middle income	South America	1990	230.729	16.26
Colombia	COL	Upper middle income	South America	1991	225.223	16.85
Colombia	COL	Upper middle income	South America	1992	220.435	16.71
Colombia	COL	Upper middle income	South America	1993	216.66	16.32
Colombia	COL	Upper middle income	South America	1994	213.539	16.09
Colombia	COL	Upper middle income	South America	1995	211.193	15.79
Colombia	COL	Upper middle income	South America	1996	209.526	15.75
Colombia	COL	Upper middle income	South America	1997	208.373	14.87
Colombia	COL	Upper middle income	South America	1998	207.137	14.25
Colombia	COL	Upper middle income	South America	1999	205.93	14.3
Colombia	COL	Upper middle income	South America	2000	204.424	14.07
Colombia	COL	Upper middle income	South America	2001	202.532	14.01
Colombia	COL	Upper middle income	South America	2002	200.153	15.53
Colombia	COL	Upper middle income	South America	2003	196.893	14.31
Colombia	COL	Upper middle income	South America	2004	192.54	14.17
Colombia	COL	Upper middle income	South America	2005	186.462	13.42
Colombia	COL	Upper middle income	South America	2006	179.849	13.5
Colombia	COL	Upper middle income	South America	2007	173.713	13.02
Colombia	COL	Upper middle income	South America	2008	167.323	12.98
Colombia	COL	Upper middle income	South America	2009	161.119	13.38
Colombia	COL	Upper middle income	South America	2010	154.942	13.14
Colombia	COL	Upper middle income	South America	2011	149.445	12.57
Colombia	COL	Upper middle income	South America	2012	144.401	12.4
Colombia	COL	Upper middle income	South America	2013	139.823	12.23
Colombia	COL	Upper middle income	South America	2014	135.7	11.93
Colombia	COL	Upper middle income	South America	2015	132.078	12.02
Colombia	COL	Upper middle income	South America	2016	128.178	12.04
Colombia	COL	Upper middle income	South America	2017	124.827	11.98
Colombia	COL	Upper middle income	South America	2018	123.202	11.99
Colombia	COL	Upper middle income	South America	2019	121.859	12
Comoros	COM	Lower middle income	Africa	1990	150.239	8.27
Comoros	COM	Lower middle income	Africa	1991	150.007	8.18
Comoros	COM	Lower middle income	Africa	1992	149.775	8.41
Comoros	COM	Lower middle income	Africa	1993	149.48	8.45
Comoros	COM	Lower middle income	Africa	1994	149.034	8.58
Comoros	COM	Lower middle income	Africa	1995	148.546	8.66
Comoros	COM	Lower middle income	Africa	1996	147.963	8.65
Comoros	COM	Lower middle income	Africa	1997	147.361	8.59
Comoros	COM	Lower middle income	Africa	1998	146.802	8.37
Comoros	COM	Lower middle income	Africa	1999	146.288	8.23
Comoros	COM	Lower middle income	Africa	2000	145.774	8.31
Comoros	COM	Lower middle income	Africa	2001	145.36	8.21
Comoros	COM	Lower middle income	Africa	2002	144.91	8.13
Comoros	COM	Lower middle income	Africa	2003	144.434	7.94
Comoros	COM	Lower middle income	Africa	2004	143.289	7.65
Comoros	COM	Lower middle income	Africa	2005	142.215	7.74
Comoros	COM	Lower middle income	Africa	2006	140.956	7.53
Comoros	COM	Lower middle income	Africa	2007	139.468	7.81
Comoros	COM	Lower middle income	Africa	2008	137.414	7.87
Comoros	COM	Lower middle income	Africa	2009	135.319	7.67
Comoros	COM	Lower middle income	Africa	2010	133.389	7.6
Comoros	COM	Lower middle income	Africa	2011	131.782	7.68
Comoros	COM	Lower middle income	Africa	2012	130.723	7.74
Comoros	COM	Lower middle income	Africa	2013	130.176	7.76
Comoros	COM	Lower middle income	Africa	2014	129.782	8.03
Comoros	COM	Lower middle income	Africa	2015	129.574	8.01
Comoros	COM	Lower middle income	Africa	2016	129.311	8.01
Comoros	COM	Lower middle income	Africa	2017	129.181	8.02
Comoros	COM	Lower middle income	Africa	2018	129.125	7.93
Comoros	COM	Lower middle income	Africa	2019	129.16	7.92
Congo	COG	Lower middle income	Africa	1990	84.3829	19.13
Congo	COG	Lower middle income	Africa	1991	83.799	18.91
Congo	COG	Lower middle income	Africa	1992	83.3046	18.84
Congo	COG	Lower middle income	Africa	1993	82.8735	18.74
Congo	COG	Lower middle income	Africa	1994	82.4685	18.95
Congo	COG	Lower middle income	Africa	1995	82.1259	19
Congo	COG	Lower middle income	Africa	1996	81.8836	19.02
Congo	COG	Lower middle income	Africa	1997	81.7013	19.02
Congo	COG	Lower middle income	Africa	1998	81.8309	18.48
Congo	COG	Lower middle income	Africa	1999	82.4343	18.17
Congo	COG	Lower middle income	Africa	2000	83.5617	17.62
Congo	COG	Lower middle income	Africa	2001	85.1096	16.98
Congo	COG	Lower middle income	Africa	2002	86.9783	16.47
Congo	COG	Lower middle income	Africa	2003	89.0097	16.4
Congo	COG	Lower middle income	Africa	2004	91.517	16.25
Congo	COG	Lower middle income	Africa	2005	94.1846	16.01
Congo	COG	Lower middle income	Africa	2006	97.2477	15.92
Congo	COG	Lower middle income	Africa	2007	100.118	15.88
Congo	COG	Lower middle income	Africa	2008	103.169	15.94
Congo	COG	Lower middle income	Africa	2009	106.148	15.99
Congo	COG	Lower middle income	Africa	2010	108.567	16.04
Congo	COG	Lower middle income	Africa	2011	110.41	16.18
Congo	COG	Lower middle income	Africa	2012	111.85	16.46
Congo	COG	Lower middle income	Africa	2013	112.68	16.65
Congo	COG	Lower middle income	Africa	2014	112.858	16.77
Congo	COG	Lower middle income	Africa	2015	112.731	16.83
Congo	COG	Lower middle income	Africa	2016	112.459	16.82
Congo	COG	Lower middle income	Africa	2017	112.028	16.84
Congo	COG	Lower middle income	Africa	2018	111.464	16.95
Congo	COG	Lower middle income	Africa	2019	110.807	17.01
Cook Islands	COK	High income	Oceania	1990	329.828	37.99
Cook Islands	COK	High income	Oceania	1991	329.889	37.64
Cook Islands	COK	High income	Oceania	1992	329.774	37.2
Cook Islands	COK	High income	Oceania	1993	329.938	36.75
Cook Islands	COK	High income	Oceania	1994	330.549	36.31
Cook Islands	COK	High income	Oceania	1995	331.383	36.06
Cook Islands	COK	High income	Oceania	1996	331.865	35.71
Cook Islands	COK	High income	Oceania	1997	332.119	35.3
Cook Islands	COK	High income	Oceania	1998	332.472	34.89
Cook Islands	COK	High income	Oceania	1999	333.035	34.62
Cook Islands	COK	High income	Oceania	2000	333.518	34.4
Cook Islands	COK	High income	Oceania	2001	333.184	34.42
Cook Islands	COK	High income	Oceania	2002	331.512	34.24
Cook Islands	COK	High income	Oceania	2003	329.321	34.13
Cook Islands	COK	High income	Oceania	2004	326.521	33.87
Cook Islands	COK	High income	Oceania	2005	322.454	32.89
Cook Islands	COK	High income	Oceania	2006	318.396	32.46
Cook Islands	COK	High income	Oceania	2007	314.337	31.92
Cook Islands	COK	High income	Oceania	2008	311.082	31.09
Cook Islands	COK	High income	Oceania	2009	308.754	30.59
Cook Islands	COK	High income	Oceania	2010	306.844	30.52
Cook Islands	COK	High income	Oceania	2011	304.967	30.55
Cook Islands	COK	High income	Oceania	2012	304.046	30.26
Cook Islands	COK	High income	Oceania	2013	303.294	30.02
Cook Islands	COK	High income	Oceania	2014	302.883	29.66
Cook Islands	COK	High income	Oceania	2015	302.414	29.66
Cook Islands	COK	High income	Oceania	2016	301.891	29.9
Cook Islands	COK	High income	Oceania	2017	301.541	29.85
Cook Islands	COK	High income	Oceania	2018	301.256	29.81
Cook Islands	COK	High income	Oceania	2019	300.983	29.78
Costa Rica	CRI	Upper middle income	North America	1990	211.298	11.61
Costa Rica	CRI	Upper middle income	North America	1991	206.358	11.31
Costa Rica	CRI	Upper middle income	North America	1992	201.88	11.4
Costa Rica	CRI	Upper middle income	North America	1993	197.793	11.16
Costa Rica	CRI	Upper middle income	North America	1994	194.048	11.55
Costa Rica	CRI	Upper middle income	North America	1995	190.604	11.88
Costa Rica	CRI	Upper middle income	North America	1996	187.61	11.39
Costa Rica	CRI	Upper middle income	North America	1997	185.14	11.2
Costa Rica	CRI	Upper middle income	North America	1998	183.167	10.91
Costa Rica	CRI	Upper middle income	North America	1999	181.593	11.35
Costa Rica	CRI	Upper middle income	North America	2000	180.162	10.93
Costa Rica	CRI	Upper middle income	North America	2001	178.807	10.76
Costa Rica	CRI	Upper middle income	North America	2002	177.469	10.23
Costa Rica	CRI	Upper middle income	North America	2003	175.659	10.45
Costa Rica	CRI	Upper middle income	North America	2004	170.807	10.59
Costa Rica	CRI	Upper middle income	North America	2005	165.425	9.86
Costa Rica	CRI	Upper middle income	North America	2006	159.612	10.26
Costa Rica	CRI	Upper middle income	North America	2007	152.541	9.33
Costa Rica	CRI	Upper middle income	North America	2008	145.24	9.53
Costa Rica	CRI	Upper middle income	North America	2009	140.725	9.49
Costa Rica	CRI	Upper middle income	North America	2010	136.194	10.41
Costa Rica	CRI	Upper middle income	North America	2011	131.734	9.81
Costa Rica	CRI	Upper middle income	North America	2012	127.597	9.5
Costa Rica	CRI	Upper middle income	North America	2013	123.693	9.38
Costa Rica	CRI	Upper middle income	North America	2014	120.122	9.21
Costa Rica	CRI	Upper middle income	North America	2015	117.003	9.33
Costa Rica	CRI	Upper middle income	North America	2016	114.669	9.5
Costa Rica	CRI	Upper middle income	North America	2017	112.886	9.53
Costa Rica	CRI	Upper middle income	North America	2018	111.698	9.71
Costa Rica	CRI	Upper middle income	North America	2019	110.839	9.7
Cote d'Ivoire	CIV	Lower middle income	Africa	1990	120.647	12.74
Cote d'Ivoire	CIV	Lower middle income	Africa	1991	121.939	12.8
Cote d'Ivoire	CIV	Lower middle income	Africa	1992	123.275	12.97
Cote d'Ivoire	CIV	Lower middle income	Africa	1993	124.605	13.11
Cote d'Ivoire	CIV	Lower middle income	Africa	1994	126.089	13.21
Cote d'Ivoire	CIV	Lower middle income	Africa	1995	127.485	13.3
Cote d'Ivoire	CIV	Lower middle income	Africa	1996	128.593	13.29
Cote d'Ivoire	CIV	Lower middle income	Africa	1997	129.925	13.2
Cote d'Ivoire	CIV	Lower middle income	Africa	1998	131.422	13.2
Cote d'Ivoire	CIV	Lower middle income	Africa	1999	133.094	13.25
Cote d'Ivoire	CIV	Lower middle income	Africa	2000	134.91	13.5
Cote d'Ivoire	CIV	Lower middle income	Africa	2001	136.022	13.61
Cote d'Ivoire	CIV	Lower middle income	Africa	2002	136.653	13.8
Cote d'Ivoire	CIV	Lower middle income	Africa	2003	136.843	13.83
Cote d'Ivoire	CIV	Lower middle income	Africa	2004	138.255	13.9
Cote d'Ivoire	CIV	Lower middle income	Africa	2005	139.404	13.77
Cote d'Ivoire	CIV	Lower middle income	Africa	2006	140.243	13.73
Cote d'Ivoire	CIV	Lower middle income	Africa	2007	140.623	13.55
Cote d'Ivoire	CIV	Lower middle income	Africa	2008	140.524	13.51
Cote d'Ivoire	CIV	Lower middle income	Africa	2009	140.462	13.56
Cote d'Ivoire	CIV	Lower middle income	Africa	2010	139.744	13.67
Cote d'Ivoire	CIV	Lower middle income	Africa	2011	138.798	13.72
Cote d'Ivoire	CIV	Lower middle income	Africa	2012	138.023	13.83
Cote d'Ivoire	CIV	Lower middle income	Africa	2013	137.14	14.03
Cote d'Ivoire	CIV	Lower middle income	Africa	2014	136.205	14
Cote d'Ivoire	CIV	Lower middle income	Africa	2015	135.191	14.07
Cote d'Ivoire	CIV	Lower middle income	Africa	2016	134.165	13.78
Cote d'Ivoire	CIV	Lower middle income	Africa	2017	133.133	13.72
Cote d'Ivoire	CIV	Lower middle income	Africa	2018	132.126	13.91
Cote d'Ivoire	CIV	Lower middle income	Africa	2019	131.11	13.83
Croatia	HRV	High income	Europe	1990	420.15	41.44
Croatia	HRV	High income	Europe	1991	410.555	40.03
Croatia	HRV	High income	Europe	1992	401.232	39.73
Croatia	HRV	High income	Europe	1993	392.357	39.56
Croatia	HRV	High income	Europe	1994	384.273	38.91
Croatia	HRV	High income	Europe	1995	377.012	39.02
Croatia	HRV	High income	Europe	1996	370.673	39.51
Croatia	HRV	High income	Europe	1997	365.559	40.03
Croatia	HRV	High income	Europe	1998	360.989	38.67
Croatia	HRV	High income	Europe	1999	357.054	37.18
Croatia	HRV	High income	Europe	2000	353.954	34.72
Croatia	HRV	High income	Europe	2001	351.59	34.04
Croatia	HRV	High income	Europe	2002	349.697	34.52
Croatia	HRV	High income	Europe	2003	348.712	36.62
Croatia	HRV	High income	Europe	2004	348.689	36.12
Croatia	HRV	High income	Europe	2005	349.384	38.05
Croatia	HRV	High income	Europe	2006	350.856	37.86
Croatia	HRV	High income	Europe	2007	352.847	38.91
Croatia	HRV	High income	Europe	2008	354.816	41.45
Croatia	HRV	High income	Europe	2009	356.55	41.55
Croatia	HRV	High income	Europe	2010	357.514	39.48
Croatia	HRV	High income	Europe	2011	358.275	38.96
Croatia	HRV	High income	Europe	2012	358.041	38.74
Croatia	HRV	High income	Europe	2013	357.45	36.63
Croatia	HRV	High income	Europe	2014	356.73	36.69
Croatia	HRV	High income	Europe	2015	356.354	36.97
Croatia	HRV	High income	Europe	2016	356.411	34.76
Croatia	HRV	High income	Europe	2017	356.908	34.23
Croatia	HRV	High income	Europe	2018	357.683	33.6
Croatia	HRV	High income	Europe	2019	358.351	33.38
Cuba	CUB	Upper middle income	North America	1990	331.438	34.03
Cuba	CUB	Upper middle income	North America	1991	331.693	33.36
Cuba	CUB	Upper middle income	North America	1992	331.698	33.28
Cuba	CUB	Upper middle income	North America	1993	331.708	33
Cuba	CUB	Upper middle income	North America	1994	332.029	32.61
Cuba	CUB	Upper middle income	North America	1995	332.767	31.95
Cuba	CUB	Upper middle income	North America	1996	333.837	31.5
Cuba	CUB	Upper middle income	North America	1997	334.644	31.28
Cuba	CUB	Upper middle income	North America	1998	334.721	31.43
Cuba	CUB	Upper middle income	North America	1999	333.895	31.65
Cuba	CUB	Upper middle income	North America	2000	332.092	31.62
Cuba	CUB	Upper middle income	North America	2001	329.277	32.22
Cuba	CUB	Upper middle income	North America	2002	325.782	31.72
Cuba	CUB	Upper middle income	North America	2003	321.619	32.72
Cuba	CUB	Upper middle income	North America	2004	316.862	33.47
Cuba	CUB	Upper middle income	North America	2005	311.726	34.38
Cuba	CUB	Upper middle income	North America	2006	305.803	33.53
Cuba	CUB	Upper middle income	North America	2007	297.175	33.97
Cuba	CUB	Upper middle income	North America	2008	288.409	34.3
Cuba	CUB	Upper middle income	North America	2009	279.726	34.61
Cuba	CUB	Upper middle income	North America	2010	271.467	34.47
Cuba	CUB	Upper middle income	North America	2011	263.685	32.5
Cuba	CUB	Upper middle income	North America	2012	256.755	33.21
Cuba	CUB	Upper middle income	North America	2013	250.497	33.19
Cuba	CUB	Upper middle income	North America	2014	245.113	33.39
Cuba	CUB	Upper middle income	North America	2015	242.253	34.04
Cuba	CUB	Upper middle income	North America	2016	239.937	33.96
Cuba	CUB	Upper middle income	North America	2017	238.037	35.1
Cuba	CUB	Upper middle income	North America	2018	236.497	35.2
Cuba	CUB	Upper middle income	North America	2019	235.235	34.19
Cyprus	CYP	High income	Asia	1990	358.683	20.13
Cyprus	CYP	High income	Asia	1991	358.907	20.55
Cyprus	CYP	High income	Asia	1992	358.796	20.83
Cyprus	CYP	High income	Asia	1993	358.422	20.68
Cyprus	CYP	High income	Asia	1994	357.868	20.24
Cyprus	CYP	High income	Asia	1995	357.324	20.19
Cyprus	CYP	High income	Asia	1996	356.761	19.92
Cyprus	CYP	High income	Asia	1997	356.281	19.75
Cyprus	CYP	High income	Asia	1998	356.082	19.49
Cyprus	CYP	High income	Asia	1999	356.002	19.43
Cyprus	CYP	High income	Asia	2000	355.748	19.63
Cyprus	CYP	High income	Asia	2001	355.509	19.97
Cyprus	CYP	High income	Asia	2002	355.339	20.48
Cyprus	CYP	High income	Asia	2003	355.547	20.85
Cyprus	CYP	High income	Asia	2004	355.693	21.61
Cyprus	CYP	High income	Asia	2005	355.718	22.64
Cyprus	CYP	High income	Asia	2006	355.746	23.29
Cyprus	CYP	High income	Asia	2007	355.86	24.23
Cyprus	CYP	High income	Asia	2008	355.326	24.91
Cyprus	CYP	High income	Asia	2009	354.061	25.69
Cyprus	CYP	High income	Asia	2010	351.714	25.56
Cyprus	CYP	High income	Asia	2011	348.873	25.51
Cyprus	CYP	High income	Asia	2012	345.545	25.43
Cyprus	CYP	High income	Asia	2013	342.473	25.38
Cyprus	CYP	High income	Asia	2014	339.46	25.29
Cyprus	CYP	High income	Asia	2015	336.598	24.94
Cyprus	CYP	High income	Asia	2016	333.966	24.48
Cyprus	CYP	High income	Asia	2017	331.678	23.87
Cyprus	CYP	High income	Asia	2018	330.343	23.62
Cyprus	CYP	High income	Asia	2019	329.136	23.42
Czechia	CZE	High income	Europe	1990	362.525	46.91
Czechia	CZE	High income	Europe	1991	363.037	44.51
Czechia	CZE	High income	Europe	1992	363.509	44.12
Czechia	CZE	High income	Europe	1993	363.926	42.45
Czechia	CZE	High income	Europe	1994	364.236	42.56
Czechia	CZE	High income	Europe	1995	364.306	42.67
Czechia	CZE	High income	Europe	1996	363.738	41.76
Czechia	CZE	High income	Europe	1997	362.289	41.19
Czechia	CZE	High income	Europe	1998	360.255	39.08
Czechia	CZE	High income	Europe	1999	355.94	37.89
Czechia	CZE	High income	Europe	2000	350.685	36.62
Czechia	CZE	High income	Europe	2001	344.614	32.93
Czechia	CZE	High income	Europe	2002	338.371	35.46
Czechia	CZE	High income	Europe	2003	332.576	36.98
Czechia	CZE	High income	Europe	2004	327.402	36.68
Czechia	CZE	High income	Europe	2005	322.981	36.54
Czechia	CZE	High income	Europe	2006	319.007	35.62
Czechia	CZE	High income	Europe	2007	315.522	35.81
Czechia	CZE	High income	Europe	2008	312.197	35.86
Czechia	CZE	High income	Europe	2009	309.298	35.46
Czechia	CZE	High income	Europe	2010	306.88	35.3
Czechia	CZE	High income	Europe	2011	304.574	34.34
Czechia	CZE	High income	Europe	2012	301.985	33.27
Czechia	CZE	High income	Europe	2013	299.42	32.2
Czechia	CZE	High income	Europe	2014	296.697	30.83
Czechia	CZE	High income	Europe	2015	294.291	30.3
Czechia	CZE	High income	Europe	2016	292.034	29.69
Czechia	CZE	High income	Europe	2017	290.09	29.5
Czechia	CZE	High income	Europe	2018	288.505	29.58
Czechia	CZE	High income	Europe	2019	287.287	29.19
Democratic People's Republic of Korea	PRK	Low income	Asia	1990	240.719	27.41
Democratic People's Republic of Korea	PRK	Low income	Asia	1991	242.604	27.53
Democratic People's Republic of Korea	PRK	Low income	Asia	1992	244.426	27.61
Democratic People's Republic of Korea	PRK	Low income	Asia	1993	246.131	27.7
Democratic People's Republic of Korea	PRK	Low income	Asia	1994	247.922	27.79
Democratic People's Republic of Korea	PRK	Low income	Asia	1995	249.582	27.88
Democratic People's Republic of Korea	PRK	Low income	Asia	1996	251.204	27.94
Democratic People's Republic of Korea	PRK	Low income	Asia	1997	252.78	27.91
Democratic People's Republic of Korea	PRK	Low income	Asia	1998	254.151	27.79
Democratic People's Republic of Korea	PRK	Low income	Asia	1999	255.495	27.78
Democratic People's Republic of Korea	PRK	Low income	Asia	2000	255.724	27.74
Democratic People's Republic of Korea	PRK	Low income	Asia	2001	255.285	27.71
Democratic People's Republic of Korea	PRK	Low income	Asia	2002	254.442	27.69
Democratic People's Republic of Korea	PRK	Low income	Asia	2003	253.712	27.73
Democratic People's Republic of Korea	PRK	Low income	Asia	2004	253.23	27.82
Democratic People's Republic of Korea	PRK	Low income	Asia	2005	252.753	27.99
Democratic People's Republic of Korea	PRK	Low income	Asia	2006	251.85	28.25
Democratic People's Republic of Korea	PRK	Low income	Asia	2007	250.913	28.56
Democratic People's Republic of Korea	PRK	Low income	Asia	2008	249.604	28.88
Democratic People's Republic of Korea	PRK	Low income	Asia	2009	248.454	29.11
Democratic People's Republic of Korea	PRK	Low income	Asia	2010	247.346	29.26
Democratic People's Republic of Korea	PRK	Low income	Asia	2011	246.224	29.26
Democratic People's Republic of Korea	PRK	Low income	Asia	2012	245.127	29.2
Democratic People's Republic of Korea	PRK	Low income	Asia	2013	244.063	29.11
Democratic People's Republic of Korea	PRK	Low income	Asia	2014	243.163	28.98
Democratic People's Republic of Korea	PRK	Low income	Asia	2015	242.304	28.86
Democratic People's Republic of Korea	PRK	Low income	Asia	2016	241.527	28.73
Democratic People's Republic of Korea	PRK	Low income	Asia	2017	240.826	28.66
Democratic People's Republic of Korea	PRK	Low income	Asia	2018	241.073	28.62
Democratic People's Republic of Korea	PRK	Low income	Asia	2019	241.502	28.54
Democratic Republic of the Congo	COD	Low income	Africa	1990	117.118	15.29
Democratic Republic of the Congo	COD	Low income	Africa	1991	114.998	15.17
Democratic Republic of the Congo	COD	Low income	Africa	1992	112.96	14.95
Democratic Republic of the Congo	COD	Low income	Africa	1993	111.009	14.6
Democratic Republic of the Congo	COD	Low income	Africa	1994	109.17	14.38
Democratic Republic of the Congo	COD	Low income	Africa	1995	107.4	14.3
Democratic Republic of the Congo	COD	Low income	Africa	1996	105.819	14.29
Democratic Republic of the Congo	COD	Low income	Africa	1997	104.324	13.88
Democratic Republic of the Congo	COD	Low income	Africa	1998	102.972	13.68
Democratic Republic of the Congo	COD	Low income	Africa	1999	101.771	13.48
Democratic Republic of the Congo	COD	Low income	Africa	2000	100.753	13.25
Democratic Republic of the Congo	COD	Low income	Africa	2001	99.9505	12.97
Democratic Republic of the Congo	COD	Low income	Africa	2002	99.3819	12.62
Democratic Republic of the Congo	COD	Low income	Africa	2003	99.0886	12.62
Democratic Republic of the Congo	COD	Low income	Africa	2004	99.2546	12.4
Democratic Republic of the Congo	COD	Low income	Africa	2005	99.7694	12.02
Democratic Republic of the Congo	COD	Low income	Africa	2006	100.739	11.78
Democratic Republic of the Congo	COD	Low income	Africa	2007	101.797	11.5
Democratic Republic of the Congo	COD	Low income	Africa	2008	102.975	11.52
Democratic Republic of the Congo	COD	Low income	Africa	2009	104.183	11.52
Democratic Republic of the Congo	COD	Low income	Africa	2010	105.422	11.55
Democratic Republic of the Congo	COD	Low income	Africa	2011	106.649	11.72
Democratic Republic of the Congo	COD	Low income	Africa	2012	107.939	11.87
Democratic Republic of the Congo	COD	Low income	Africa	2013	109.238	11.97
Democratic Republic of the Congo	COD	Low income	Africa	2014	109.977	12.04
Democratic Republic of the Congo	COD	Low income	Africa	2015	110.716	12.05
Democratic Republic of the Congo	COD	Low income	Africa	2016	111.585	12.08
Democratic Republic of the Congo	COD	Low income	Africa	2017	112.436	12.17
Democratic Republic of the Congo	COD	Low income	Africa	2018	113.255	12.4
Democratic Republic of the Congo	COD	Low income	Africa	2019	114.044	12.52
Denmark	DNK	High income	Europe	1990	446.067	49.89
Denmark	DNK	High income	Europe	1991	440.97	49.35
Denmark	DNK	High income	Europe	1992	436.096	49.25
Denmark	DNK	High income	Europe	1993	430.968	49.29
Denmark	DNK	High income	Europe	1994	425.237	48.98
Denmark	DNK	High income	Europe	1995	417.842	48.53
Denmark	DNK	High income	Europe	1996	409.084	47.67
Denmark	DNK	High income	Europe	1997	398.866	46.61
Denmark	DNK	High income	Europe	1998	387.476	45.66
Denmark	DNK	High income	Europe	1999	374.668	45.71
Denmark	DNK	High income	Europe	2000	360.642	45.09
Denmark	DNK	High income	Europe	2001	345.628	45.19
Denmark	DNK	High income	Europe	2002	330.662	45.42
Denmark	DNK	High income	Europe	2003	316.139	45.29
Denmark	DNK	High income	Europe	2004	302.898	45.32
Denmark	DNK	High income	Europe	2005	290.876	44.63
Denmark	DNK	High income	Europe	2006	279.782	44.99
Denmark	DNK	High income	Europe	2007	270.05	44.87
Denmark	DNK	High income	Europe	2008	261.632	44.45
Denmark	DNK	High income	Europe	2009	253.963	44.52
Denmark	DNK	High income	Europe	2010	247.212	44.01
Denmark	DNK	High income	Europe	2011	241.357	42.6
Denmark	DNK	High income	Europe	2012	236.331	41.76
Denmark	DNK	High income	Europe	2013	232.292	41
Denmark	DNK	High income	Europe	2014	229.033	40.02
Denmark	DNK	High income	Europe	2015	226.614	38.62
Denmark	DNK	High income	Europe	2016	225.007	37.92
Denmark	DNK	High income	Europe	2017	224.255	37.41
Denmark	DNK	High income	Europe	2018	225.086	37.22
Denmark	DNK	High income	Europe	2019	226.191	37
Djibouti	DJI	Lower middle income	Africa	1990	217.03	9.65
Djibouti	DJI	Lower middle income	Africa	1991	214.957	9.71
Djibouti	DJI	Lower middle income	Africa	1992	212.802	9.8
Djibouti	DJI	Lower middle income	Africa	1993	210.936	9.94
Djibouti	DJI	Lower middle income	Africa	1994	208.98	9.85
Djibouti	DJI	Lower middle income	Africa	1995	206.647	10.07
Djibouti	DJI	Lower middle income	Africa	1996	205.123	10.15
Djibouti	DJI	Lower middle income	Africa	1997	204.41	10.15
Djibouti	DJI	Lower middle income	Africa	1998	204.026	10.28
Djibouti	DJI	Lower middle income	Africa	1999	204.14	10.27
Djibouti	DJI	Lower middle income	Africa	2000	204.915	10.18
Djibouti	DJI	Lower middle income	Africa	2001	206.618	10.12
Djibouti	DJI	Lower middle income	Africa	2002	209.117	10.2
Djibouti	DJI	Lower middle income	Africa	2003	214.352	10.18
Djibouti	DJI	Lower middle income	Africa	2004	219.78	10.49
Djibouti	DJI	Lower middle income	Africa	2005	225.357	10.63
Djibouti	DJI	Lower middle income	Africa	2006	230.949	10.66
Djibouti	DJI	Lower middle income	Africa	2007	234.659	10.73
Djibouti	DJI	Lower middle income	Africa	2008	238.255	10.8
Djibouti	DJI	Lower middle income	Africa	2009	241.671	10.84
Djibouti	DJI	Lower middle income	Africa	2010	245.314	10.97
Djibouti	DJI	Lower middle income	Africa	2011	249.185	11.06
Djibouti	DJI	Lower middle income	Africa	2012	253.09	11.15
Djibouti	DJI	Lower middle income	Africa	2013	252.898	11.17
Djibouti	DJI	Lower middle income	Africa	2014	252.558	11.09
Djibouti	DJI	Lower middle income	Africa	2015	252.01	11.19
Djibouti	DJI	Lower middle income	Africa	2016	251.248	11.2
Djibouti	DJI	Lower middle income	Africa	2017	250.339	11.34
Djibouti	DJI	Lower middle income	Africa	2018	249.334	11.52
Djibouti	DJI	Lower middle income	Africa	2019	248.209	11.64
Dominica	DMA	Upper middle income	North America	1990	111.877	16.76
Dominica	DMA	Upper middle income	North America	1991	110.519	16.6
Dominica	DMA	Upper middle income	North America	1992	109.49	16.42
Dominica	DMA	Upper middle income	North America	1993	108.788	16.35
Dominica	DMA	Upper middle income	North America	1994	108.197	16.32
Dominica	DMA	Upper middle income	North America	1995	107.557	16.36
Dominica	DMA	Upper middle income	North America	1996	106.793	16.3
Dominica	DMA	Upper middle income	North America	1997	105.848	16.09
Dominica	DMA	Upper middle income	North America	1998	104.743	15.92
Dominica	DMA	Upper middle income	North America	1999	104.006	16
Dominica	DMA	Upper middle income	North America	2000	103.599	16.18
Dominica	DMA	Upper middle income	North America	2001	102.81	16.3
Dominica	DMA	Upper middle income	North America	2002	102.554	16.55
Dominica	DMA	Upper middle income	North America	2003	102.276	16.67
Dominica	DMA	Upper middle income	North America	2004	102.452	16.61
Dominica	DMA	Upper middle income	North America	2005	102.873	16.52
Dominica	DMA	Upper middle income	North America	2006	103.77	16.65
Dominica	DMA	Upper middle income	North America	2007	104.673	16.76
Dominica	DMA	Upper middle income	North America	2008	105.239	16.79
Dominica	DMA	Upper middle income	North America	2009	106.135	16.88
Dominica	DMA	Upper middle income	North America	2010	106.977	17.07
Dominica	DMA	Upper middle income	North America	2011	107.473	17.25
Dominica	DMA	Upper middle income	North America	2012	107.516	17.45
Dominica	DMA	Upper middle income	North America	2013	107.472	17.51
Dominica	DMA	Upper middle income	North America	2014	107.6	17.6
Dominica	DMA	Upper middle income	North America	2015	107.699	17.64
Dominica	DMA	Upper middle income	North America	2016	107.778	17.56
Dominica	DMA	Upper middle income	North America	2017	107.882	17.55
Dominica	DMA	Upper middle income	North America	2018	108.001	17.55
Dominica	DMA	Upper middle income	North America	2019	108.086	17.55
Dominican Republic	DOM	Upper middle income	North America	1990	132.445	11.85
Dominican Republic	DOM	Upper middle income	North America	1991	134.09	11.55
Dominican Republic	DOM	Upper middle income	North America	1992	135.848	11.25
Dominican Republic	DOM	Upper middle income	North America	1993	137.557	11.24
Dominican Republic	DOM	Upper middle income	North America	1994	139.371	11.17
Dominican Republic	DOM	Upper middle income	North America	1995	141.245	11.31
Dominican Republic	DOM	Upper middle income	North America	1996	143.108	11.64
Dominican Republic	DOM	Upper middle income	North America	1997	144.718	11.92
Dominican Republic	DOM	Upper middle income	North America	1998	145.786	12.1
Dominican Republic	DOM	Upper middle income	North America	1999	146.319	12.23
Dominican Republic	DOM	Upper middle income	North America	2000	146.481	11.94
Dominican Republic	DOM	Upper middle income	North America	2001	147.289	11.96
Dominican Republic	DOM	Upper middle income	North America	2002	147.786	12.19
Dominican Republic	DOM	Upper middle income	North America	2003	147.548	12.64
Dominican Republic	DOM	Upper middle income	North America	2004	146.162	13.24
Dominican Republic	DOM	Upper middle income	North America	2005	144.237	13.63
Dominican Republic	DOM	Upper middle income	North America	2006	141.948	14.03
Dominican Republic	DOM	Upper middle income	North America	2007	139.869	14.22
Dominican Republic	DOM	Upper middle income	North America	2008	137.279	14.26
Dominican Republic	DOM	Upper middle income	North America	2009	134.509	14.27
Dominican Republic	DOM	Upper middle income	North America	2010	131.711	14.25
Dominican Republic	DOM	Upper middle income	North America	2011	128.947	14.27
Dominican Republic	DOM	Upper middle income	North America	2012	126.294	14.77
Dominican Republic	DOM	Upper middle income	North America	2013	123.454	15.43
Dominican Republic	DOM	Upper middle income	North America	2014	121.011	15.8
Dominican Republic	DOM	Upper middle income	North America	2015	118.922	16.15
Dominican Republic	DOM	Upper middle income	North America	2016	117.243	16.23
Dominican Republic	DOM	Upper middle income	North America	2017	115.966	16.05
Dominican Republic	DOM	Upper middle income	North America	2018	115.286	15.92
Dominican Republic	DOM	Upper middle income	North America	2019	114.748	15.81
Ecuador	ECU	Upper middle income	South America	1990	164.146	9.2
Ecuador	ECU	Upper middle income	South America	1991	160.039	9.79
Ecuador	ECU	Upper middle income	South America	1992	156.135	9.77
Ecuador	ECU	Upper middle income	South America	1993	152.477	9.66
Ecuador	ECU	Upper middle income	South America	1994	149.081	9.69
Ecuador	ECU	Upper middle income	South America	1995	146.09	9.61
Ecuador	ECU	Upper middle income	South America	1996	143.222	9.77
Ecuador	ECU	Upper middle income	South America	1997	141.09	9.41
Ecuador	ECU	Upper middle income	South America	1998	139.75	9.51
Ecuador	ECU	Upper middle income	South America	1999	139.822	9.4
Ecuador	ECU	Upper middle income	South America	2000	140.508	9.4
Ecuador	ECU	Upper middle income	South America	2001	141.689	9.37
Ecuador	ECU	Upper middle income	South America	2002	143.367	10.11
Ecuador	ECU	Upper middle income	South America	2003	145.387	10.44
Ecuador	ECU	Upper middle income	South America	2004	146.294	10.76
Ecuador	ECU	Upper middle income	South America	2005	147.173	11.23
Ecuador	ECU	Upper middle income	South America	2006	149.951	11.45
Ecuador	ECU	Upper middle income	South America	2007	153.302	11.6
Ecuador	ECU	Upper middle income	South America	2008	156.508	11.65
Ecuador	ECU	Upper middle income	South America	2009	159.454	11.48
Ecuador	ECU	Upper middle income	South America	2010	161.983	11.43
Ecuador	ECU	Upper middle income	South America	2011	164.317	11.27
Ecuador	ECU	Upper middle income	South America	2012	165.736	11.37
Ecuador	ECU	Upper middle income	South America	2013	164.139	11.24
Ecuador	ECU	Upper middle income	South America	2014	161.596	10.99
Ecuador	ECU	Upper middle income	South America	2015	158.626	10.7
Ecuador	ECU	Upper middle income	South America	2016	155.613	10.73
Ecuador	ECU	Upper middle income	South America	2017	153.063	10.79
Ecuador	ECU	Upper middle income	South America	2018	150.261	10.87
Ecuador	ECU	Upper middle income	South America	2019	146.857	10.8
Egypt	EGY	Lower middle income	Africa	1990	200.197	6.82
Egypt	EGY	Lower middle income	Africa	1991	200.604	6.82
Egypt	EGY	Lower middle income	Africa	1992	200.953	6.85
Egypt	EGY	Lower middle income	Africa	1993	201.262	7.1
Egypt	EGY	Lower middle income	Africa	1994	201.538	7.33
Egypt	EGY	Lower middle income	Africa	1995	201.84	7.34
Egypt	EGY	Lower middle income	Africa	1996	202.24	7.43
Egypt	EGY	Lower middle income	Africa	1997	202.757	7.61
Egypt	EGY	Lower middle income	Africa	1998	203.331	7.71
Egypt	EGY	Lower middle income	Africa	1999	203.974	7.89
Egypt	EGY	Lower middle income	Africa	2000	204.631	7.88
Egypt	EGY	Lower middle income	Africa	2001	205.45	8.29
Egypt	EGY	Lower middle income	Africa	2002	206.401	8.56
Egypt	EGY	Lower middle income	Africa	2003	207.422	8.85
Egypt	EGY	Lower middle income	Africa	2004	208.584	8.91
Egypt	EGY	Lower middle income	Africa	2005	209.945	8.83
Egypt	EGY	Lower middle income	Africa	2006	211.673	8.86
Egypt	EGY	Lower middle income	Africa	2007	213.606	8.75
Egypt	EGY	Lower middle income	Africa	2008	215.583	8.84
Egypt	EGY	Lower middle income	Africa	2009	217.73	9.03
Egypt	EGY	Lower middle income	Africa	2010	219.88	9.09
Egypt	EGY	Lower middle income	Africa	2011	222.094	9.11
Egypt	EGY	Lower middle income	Africa	2012	224.008	9.2
Egypt	EGY	Lower middle income	Africa	2013	225.994	8.91
Egypt	EGY	Lower middle income	Africa	2014	227.786	9.01
Egypt	EGY	Lower middle income	Africa	2015	229.277	9.45
Egypt	EGY	Lower middle income	Africa	2016	230.274	9.56
Egypt	EGY	Lower middle income	Africa	2017	230.885	9.47
Egypt	EGY	Lower middle income	Africa	2018	231.109	9.5
Egypt	EGY	Lower middle income	Africa	2019	231.078	9.5
El Salvador	SLV	Lower middle income	North America	1990	76.0113	9.15
El Salvador	SLV	Lower middle income	North America	1991	73.564	9.06
El Salvador	SLV	Lower middle income	North America	1992	71.8527	9.28
El Salvador	SLV	Lower middle income	North America	1993	70.9104	9.47
El Salvador	SLV	Lower middle income	North America	1994	70.4612	9.57
El Salvador	SLV	Lower middle income	North America	1995	70.4621	9.35
El Salvador	SLV	Lower middle income	North America	1996	70.7859	9.3
El Salvador	SLV	Lower middle income	North America	1997	71.4531	9.52
El Salvador	SLV	Lower middle income	North America	1998	72.353	10.02
El Salvador	SLV	Lower middle income	North America	1999	73.5887	9.53
El Salvador	SLV	Lower middle income	North America	2000	75.0791	9.7
El Salvador	SLV	Lower middle income	North America	2001	76.7476	9.75
El Salvador	SLV	Lower middle income	North America	2002	78.5594	9.55
El Salvador	SLV	Lower middle income	North America	2003	80.5096	9.85
El Salvador	SLV	Lower middle income	North America	2004	82.2762	10.16
El Salvador	SLV	Lower middle income	North America	2005	84.0571	10.29
El Salvador	SLV	Lower middle income	North America	2006	85.8975	10.37
El Salvador	SLV	Lower middle income	North America	2007	87.7682	10.25
El Salvador	SLV	Lower middle income	North America	2008	89.4129	9.96
El Salvador	SLV	Lower middle income	North America	2009	90.9362	10.24
El Salvador	SLV	Lower middle income	North America	2010	92.1811	9.73
El Salvador	SLV	Lower middle income	North America	2011	93.4306	9.97
El Salvador	SLV	Lower middle income	North America	2012	94.4544	9.52
El Salvador	SLV	Lower middle income	North America	2013	95.2997	9.84
El Salvador	SLV	Lower middle income	North America	2014	96.0465	10.39
El Salvador	SLV	Lower middle income	North America	2015	96.9709	10.43
El Salvador	SLV	Lower middle income	North America	2016	97.5509	10.42
El Salvador	SLV	Lower middle income	North America	2017	98.058	10.43
El Salvador	SLV	Lower middle income	North America	2018	98.5288	10.45
El Salvador	SLV	Lower middle income	North America	2019	98.8974	10.56
Equatorial Guinea	GNQ	Upper middle income	Africa	1990	133.943	13.63
Equatorial Guinea	GNQ	Upper middle income	Africa	1991	132.493	13.47
Equatorial Guinea	GNQ	Upper middle income	Africa	1992	131.069	13.26
Equatorial Guinea	GNQ	Upper middle income	Africa	1993	129.676	13.12
Equatorial Guinea	GNQ	Upper middle income	Africa	1994	128.387	13.01
Equatorial Guinea	GNQ	Upper middle income	Africa	1995	127.147	13.05
Equatorial Guinea	GNQ	Upper middle income	Africa	1996	126.098	13.14
Equatorial Guinea	GNQ	Upper middle income	Africa	1997	125.198	13.14
Equatorial Guinea	GNQ	Upper middle income	Africa	1998	124.508	13.21
Equatorial Guinea	GNQ	Upper middle income	Africa	1999	124.052	13.33
Equatorial Guinea	GNQ	Upper middle income	Africa	2000	123.778	13.45
Equatorial Guinea	GNQ	Upper middle income	Africa	2001	123.73	13.57
Equatorial Guinea	GNQ	Upper middle income	Africa	2002	123.854	13.57
Equatorial Guinea	GNQ	Upper middle income	Africa	2003	124.181	13.83
Equatorial Guinea	GNQ	Upper middle income	Africa	2004	124.844	14.28
Equatorial Guinea	GNQ	Upper middle income	Africa	2005	125.758	14.59
Equatorial Guinea	GNQ	Upper middle income	Africa	2006	127.064	14.93
Equatorial Guinea	GNQ	Upper middle income	Africa	2007	128.55	15.11
Equatorial Guinea	GNQ	Upper middle income	Africa	2008	130.203	15.39
Equatorial Guinea	GNQ	Upper middle income	Africa	2009	132.035	15.71
Equatorial Guinea	GNQ	Upper middle income	Africa	2010	134.03	15.92
Equatorial Guinea	GNQ	Upper middle income	Africa	2011	136.018	16.52
Equatorial Guinea	GNQ	Upper middle income	Africa	2012	137.498	16.83
Equatorial Guinea	GNQ	Upper middle income	Africa	2013	138.965	16.85
Equatorial Guinea	GNQ	Upper middle income	Africa	2014	140.452	16.9
Equatorial Guinea	GNQ	Upper middle income	Africa	2015	141.998	17.1
Equatorial Guinea	GNQ	Upper middle income	Africa	2016	143.835	17.42
Equatorial Guinea	GNQ	Upper middle income	Africa	2017	145.695	17.56
Equatorial Guinea	GNQ	Upper middle income	Africa	2018	147.567	17.68
Equatorial Guinea	GNQ	Upper middle income	Africa	2019	149.463	17.52
Eritrea	ERI	Low income	Africa	1990	81.0284	7.07
Eritrea	ERI	Low income	Africa	1991	80.4036	7.21
Eritrea	ERI	Low income	Africa	1992	79.8404	7.32
Eritrea	ERI	Low income	Africa	1993	79.2169	7.49
Eritrea	ERI	Low income	Africa	1994	78.4122	7.79
Eritrea	ERI	Low income	Africa	1995	77.5428	8.22
Eritrea	ERI	Low income	Africa	1996	76.5962	8.36
Eritrea	ERI	Low income	Africa	1997	75.6353	8.5
Eritrea	ERI	Low income	Africa	1998	74.7086	8.57
Eritrea	ERI	Low income	Africa	1999	73.6891	8.71
Eritrea	ERI	Low income	Africa	2000	72.6937	8.77
Eritrea	ERI	Low income	Africa	2001	71.8594	8.72
Eritrea	ERI	Low income	Africa	2002	71.0251	8.84
Eritrea	ERI	Low income	Africa	2003	70.2128	8.86
Eritrea	ERI	Low income	Africa	2004	69.3933	8.9
Eritrea	ERI	Low income	Africa	2005	68.2959	8.87
Eritrea	ERI	Low income	Africa	2006	67.2322	8.81
Eritrea	ERI	Low income	Africa	2007	66.0575	8.74
Eritrea	ERI	Low income	Africa	2008	64.9164	8.68
Eritrea	ERI	Low income	Africa	2009	63.8356	8.63
Eritrea	ERI	Low income	Africa	2010	62.9188	8.55
Eritrea	ERI	Low income	Africa	2011	63.0732	8.5
Eritrea	ERI	Low income	Africa	2012	63.3495	8.51
Eritrea	ERI	Low income	Africa	2013	63.5208	8.53
Eritrea	ERI	Low income	Africa	2014	63.754	8.56
Eritrea	ERI	Low income	Africa	2015	64.0121	8.64
Eritrea	ERI	Low income	Africa	2016	64.2947	8.66
Eritrea	ERI	Low income	Africa	2017	64.5882	8.7
Eritrea	ERI	Low income	Africa	2018	64.8886	8.79
Eritrea	ERI	Low income	Africa	2019	65.1967	8.87
Estonia	EST	High income	Europe	1990	323.053	39.68
Estonia	EST	High income	Europe	1991	319.712	40.86
Estonia	EST	High income	Europe	1992	316.507	39.83
Estonia	EST	High income	Europe	1993	313.625	41.75
Estonia	EST	High income	Europe	1994	311.475	43.13
Estonia	EST	High income	Europe	1995	310.118	40.55
Estonia	EST	High income	Europe	1996	309.893	34.83
Estonia	EST	High income	Europe	1997	310.691	34.96
Estonia	EST	High income	Europe	1998	312.859	36.11
Estonia	EST	High income	Europe	1999	316.235	33.84
Estonia	EST	High income	Europe	2000	320.459	33
Estonia	EST	High income	Europe	2001	325.011	34.25
Estonia	EST	High income	Europe	2002	329.399	33.54
Estonia	EST	High income	Europe	2003	333.691	32.7
Estonia	EST	High income	Europe	2004	336.714	32.61
Estonia	EST	High income	Europe	2005	338.186	32.11
Estonia	EST	High income	Europe	2006	337.977	33.09
Estonia	EST	High income	Europe	2007	335.573	34.65
Estonia	EST	High income	Europe	2008	331.373	32.78
Estonia	EST	High income	Europe	2009	325.747	32.27
Estonia	EST	High income	Europe	2010	318.672	30.56
Estonia	EST	High income	Europe	2011	310.451	30.93
Estonia	EST	High income	Europe	2012	301.421	30.61
Estonia	EST	High income	Europe	2013	292.085	28.89
Estonia	EST	High income	Europe	2014	282.816	30.02
Estonia	EST	High income	Europe	2015	274.503	28.61
Estonia	EST	High income	Europe	2016	267.005	28.74
Estonia	EST	High income	Europe	2017	260.493	28.17
Estonia	EST	High income	Europe	2018	255.712	27.7
Estonia	EST	High income	Europe	2019	252.055	27.32
Eswatini	SWZ	Lower middle income	Africa	1990	120.93	17.3
Eswatini	SWZ	Lower middle income	Africa	1991	118.752	17.4
Eswatini	SWZ	Lower middle income	Africa	1992	116.628	17.27
Eswatini	SWZ	Lower middle income	Africa	1993	114.517	17.1
Eswatini	SWZ	Lower middle income	Africa	1994	112.582	17.32
Eswatini	SWZ	Lower middle income	Africa	1995	110.863	17.64
Eswatini	SWZ	Lower middle income	Africa	1996	109.372	18.23
Eswatini	SWZ	Lower middle income	Africa	1997	107.96	18.27
Eswatini	SWZ	Lower middle income	Africa	1998	106.627	18.68
Eswatini	SWZ	Lower middle income	Africa	1999	105.393	19.06
Eswatini	SWZ	Lower middle income	Africa	2000	104.482	19.65
Eswatini	SWZ	Lower middle income	Africa	2001	103.745	20.24
Eswatini	SWZ	Lower middle income	Africa	2002	102.179	20.66
Eswatini	SWZ	Lower middle income	Africa	2003	100.027	20.86
Eswatini	SWZ	Lower middle income	Africa	2004	98.0892	21.09
Eswatini	SWZ	Lower middle income	Africa	2005	96.3014	21.02
Eswatini	SWZ	Lower middle income	Africa	2006	94.5335	20.81
Eswatini	SWZ	Lower middle income	Africa	2007	92.2482	20.69
Eswatini	SWZ	Lower middle income	Africa	2008	90.1999	20.67
Eswatini	SWZ	Lower middle income	Africa	2009	88.5119	20.62
Eswatini	SWZ	Lower middle income	Africa	2010	87.1521	20.19
Eswatini	SWZ	Lower middle income	Africa	2011	86.2668	19.86
Eswatini	SWZ	Lower middle income	Africa	2012	85.9534	19.8
Eswatini	SWZ	Lower middle income	Africa	2013	85.7069	19.66
Eswatini	SWZ	Lower middle income	Africa	2014	85.4727	19.5
Eswatini	SWZ	Lower middle income	Africa	2015	85.5685	19.33
Eswatini	SWZ	Lower middle income	Africa	2016	85.6722	19.06
Eswatini	SWZ	Lower middle income	Africa	2017	85.8113	18.82
Eswatini	SWZ	Lower middle income	Africa	2018	85.98	18.74
Eswatini	SWZ	Lower middle income	Africa	2019	86.1821	18.71
Ethiopia	ETH	Low income	Africa	1990	68.6017	6.99
Ethiopia	ETH	Low income	Africa	1991	66.4678	6.91
Ethiopia	ETH	Low income	Africa	1992	64.3513	6.89
Ethiopia	ETH	Low income	Africa	1993	62.3057	6.81
Ethiopia	ETH	Low income	Africa	1994	60.3556	6.7
Ethiopia	ETH	Low income	Africa	1995	58.538	6.64
Ethiopia	ETH	Low income	Africa	1996	56.7631	6.54
Ethiopia	ETH	Low income	Africa	1997	55.1754	6.49
Ethiopia	ETH	Low income	Africa	1998	53.8211	6.49
Ethiopia	ETH	Low income	Africa	1999	52.6871	6.45
Ethiopia	ETH	Low income	Africa	2000	51.7806	6.34
Ethiopia	ETH	Low income	Africa	2001	51.1045	6.25
Ethiopia	ETH	Low income	Africa	2002	50.6767	6.2
Ethiopia	ETH	Low income	Africa	2003	50.459	6.15
Ethiopia	ETH	Low income	Africa	2004	50.6047	6.11
Ethiopia	ETH	Low income	Africa	2005	50.9896	6.08
Ethiopia	ETH	Low income	Africa	2006	51.156	6
Ethiopia	ETH	Low income	Africa	2007	51.4082	5.94
Ethiopia	ETH	Low income	Africa	2008	51.7299	5.9
Ethiopia	ETH	Low income	Africa	2009	52.0549	5.93
Ethiopia	ETH	Low income	Africa	2010	52.4039	5.91
Ethiopia	ETH	Low income	Africa	2011	52.8819	5.89
Ethiopia	ETH	Low income	Africa	2012	53.4566	5.85
Ethiopia	ETH	Low income	Africa	2013	54.1418	5.87
Ethiopia	ETH	Low income	Africa	2014	55.0135	5.87
Ethiopia	ETH	Low income	Africa	2015	55.9728	5.9
Ethiopia	ETH	Low income	Africa	2016	57.0829	5.92
Ethiopia	ETH	Low income	Africa	2017	57.7165	5.97
Ethiopia	ETH	Low income	Africa	2018	58.2993	6.05
Ethiopia	ETH	Low income	Africa	2019	58.8538	6.13
Fiji	FJI	Upper middle income	Oceania	1990	340.615	11.23
Fiji	FJI	Upper middle income	Oceania	1991	337.393	11.17
Fiji	FJI	Upper middle income	Oceania	1992	334.427	11.07
Fiji	FJI	Upper middle income	Oceania	1993	331.724	11.01
Fiji	FJI	Upper middle income	Oceania	1994	329.202	10.94
Fiji	FJI	Upper middle income	Oceania	1995	326.789	10.87
Fiji	FJI	Upper middle income	Oceania	1996	324.63	10.89
Fiji	FJI	Upper middle income	Oceania	1997	322.784	10.76
Fiji	FJI	Upper middle income	Oceania	1998	321.307	10.37
Fiji	FJI	Upper middle income	Oceania	1999	320.113	10.68
Fiji	FJI	Upper middle income	Oceania	2000	318.892	10.72
Fiji	FJI	Upper middle income	Oceania	2001	317.327	10.47
Fiji	FJI	Upper middle income	Oceania	2002	315.588	10.19
Fiji	FJI	Upper middle income	Oceania	2003	311.141	10.29
Fiji	FJI	Upper middle income	Oceania	2004	306.783	9.98
Fiji	FJI	Upper middle income	Oceania	2005	302.16	9.9
Fiji	FJI	Upper middle income	Oceania	2006	297.884	10.07
Fiji	FJI	Upper middle income	Oceania	2007	293.868	10.14
Fiji	FJI	Upper middle income	Oceania	2008	290.546	10
Fiji	FJI	Upper middle income	Oceania	2009	288.063	9.85
Fiji	FJI	Upper middle income	Oceania	2010	286.248	10.06
Fiji	FJI	Upper middle income	Oceania	2011	284.814	10.22
Fiji	FJI	Upper middle income	Oceania	2012	284.773	10.22
Fiji	FJI	Upper middle income	Oceania	2013	284.64	10.3
Fiji	FJI	Upper middle income	Oceania	2014	284.471	10.4
Fiji	FJI	Upper middle income	Oceania	2015	284.657	10.5
Fiji	FJI	Upper middle income	Oceania	2016	285.046	10.57
Fiji	FJI	Upper middle income	Oceania	2017	285.625	10.65
Fiji	FJI	Upper middle income	Oceania	2018	286.237	10.7
Fiji	FJI	Upper middle income	Oceania	2019	286.811	10.75
Finland	FIN	High income	Europe	1990	302.77	29.79
Finland	FIN	High income	Europe	1991	300.611	28.8
Finland	FIN	High income	Europe	1992	298.019	28.45
Finland	FIN	High income	Europe	1993	295.162	27.68
Finland	FIN	High income	Europe	1994	291.94	26.51
Finland	FIN	High income	Europe	1995	288.713	26.35
Finland	FIN	High income	Europe	1996	285.453	25.87
Finland	FIN	High income	Europe	1997	282.4	25.36
Finland	FIN	High income	Europe	1998	279.184	25.09
Finland	FIN	High income	Europe	1999	275.567	24.46
Finland	FIN	High income	Europe	2000	271.262	23.86
Finland	FIN	High income	Europe	2001	266.35	23.54
Finland	FIN	High income	Europe	2002	261.456	23.4
Finland	FIN	High income	Europe	2003	256.303	23.3
Finland	FIN	High income	Europe	2004	251.472	23.02
Finland	FIN	High income	Europe	2005	246.88	22.75
Finland	FIN	High income	Europe	2006	242.526	22.57
Finland	FIN	High income	Europe	2007	238.412	22.61
Finland	FIN	High income	Europe	2008	234.791	22.4
Finland	FIN	High income	Europe	2009	231.535	22.36
Finland	FIN	High income	Europe	2010	228.73	22.27
Finland	FIN	High income	Europe	2011	226.024	21.93
Finland	FIN	High income	Europe	2012	223.68	21.76
Finland	FIN	High income	Europe	2013	221.162	21.75
Finland	FIN	High income	Europe	2014	218.664	21.43
Finland	FIN	High income	Europe	2015	216.75	21.02
Finland	FIN	High income	Europe	2016	215.223	20.96
Finland	FIN	High income	Europe	2017	214.291	20.79
Finland	FIN	High income	Europe	2018	214.496	20.59
Finland	FIN	High income	Europe	2019	214.896	20.47
France	FRA	High income	Europe	1990	379.426	32.34
France	FRA	High income	Europe	1991	376.846	32.64
France	FRA	High income	Europe	1992	373.764	32.75
France	FRA	High income	Europe	1993	370.36	32.9
France	FRA	High income	Europe	1994	367.218	32.79
France	FRA	High income	Europe	1995	364.228	33.11
France	FRA	High income	Europe	1996	361.495	33.17
France	FRA	High income	Europe	1997	358.972	32.8
France	FRA	High income	Europe	1998	357.195	33.43
France	FRA	High income	Europe	1999	355.409	33.6
France	FRA	High income	Europe	2000	353.342	33.78
France	FRA	High income	Europe	2001	351.111	34.08
France	FRA	High income	Europe	2002	348.827	34.37
France	FRA	High income	Europe	2003	346.122	34.44
France	FRA	High income	Europe	2004	343.697	33.46
France	FRA	High income	Europe	2005	341.641	33.55
France	FRA	High income	Europe	2006	339.939	33.47
France	FRA	High income	Europe	2007	338.872	33.72
France	FRA	High income	Europe	2008	338.351	34.17
France	FRA	High income	Europe	2009	338.149	34.83
France	FRA	High income	Europe	2010	338.034	34.9
France	FRA	High income	Europe	2011	337.965	35.11
France	FRA	High income	Europe	2012	338.129	35.16
France	FRA	High income	Europe	2013	338.491	34.88
France	FRA	High income	Europe	2014	338.837	34.17
France	FRA	High income	Europe	2015	339.13	34.27
France	FRA	High income	Europe	2016	339.521	32.75
France	FRA	High income	Europe	2017	339.99	32.48
France	FRA	High income	Europe	2018	340.29	31.77
France	FRA	High income	Europe	2019	340.202	31.53
Gabon	GAB	Upper middle income	Africa	1990	108.522	19.83
Gabon	GAB	Upper middle income	Africa	1991	108.692	19.83
Gabon	GAB	Upper middle income	Africa	1992	108.825	19.88
Gabon	GAB	Upper middle income	Africa	1993	108.971	19.85
Gabon	GAB	Upper middle income	Africa	1994	109.515	20.11
Gabon	GAB	Upper middle income	Africa	1995	110.162	20.63
Gabon	GAB	Upper middle income	Africa	1996	110.904	20.81
Gabon	GAB	Upper middle income	Africa	1997	111.794	20.67
Gabon	GAB	Upper middle income	Africa	1998	112.875	20.59
Gabon	GAB	Upper middle income	Africa	1999	114.216	20.45
Gabon	GAB	Upper middle income	Africa	2000	115.326	20.62
Gabon	GAB	Upper middle income	Africa	2001	116.095	20.64
Gabon	GAB	Upper middle income	Africa	2002	116.612	20.34
Gabon	GAB	Upper middle income	Africa	2003	116.942	20.42
Gabon	GAB	Upper middle income	Africa	2004	117.645	20.47
Gabon	GAB	Upper middle income	Africa	2005	118.392	20.33
Gabon	GAB	Upper middle income	Africa	2006	118.906	20.37
Gabon	GAB	Upper middle income	Africa	2007	119.378	20.35
Gabon	GAB	Upper middle income	Africa	2008	119.815	20.51
Gabon	GAB	Upper middle income	Africa	2009	120.236	20.34
Gabon	GAB	Upper middle income	Africa	2010	120.646	20.03
Gabon	GAB	Upper middle income	Africa	2011	121.039	20.05
Gabon	GAB	Upper middle income	Africa	2012	121.402	19.93
Gabon	GAB	Upper middle income	Africa	2013	122.02	19.77
Gabon	GAB	Upper middle income	Africa	2014	122.563	19.74
Gabon	GAB	Upper middle income	Africa	2015	122.754	19.89
Gabon	GAB	Upper middle income	Africa	2016	123.012	19.98
Gabon	GAB	Upper middle income	Africa	2017	123.221	20.1
Gabon	GAB	Upper middle income	Africa	2018	123.403	20.2
Gabon	GAB	Upper middle income	Africa	2019	123.54	20.24
Gambia	GMB	Low income	Africa	1990	188.842	6.46
Gambia	GMB	Low income	Africa	1991	186.921	6.53
Gambia	GMB	Low income	Africa	1992	184.756	6.68
Gambia	GMB	Low income	Africa	1993	182.323	6.55
Gambia	GMB	Low income	Africa	1994	179.619	6.54
Gambia	GMB	Low income	Africa	1995	176.711	6.94
Gambia	GMB	Low income	Africa	1996	173.239	6.65
Gambia	GMB	Low income	Africa	1997	169.423	6.7
Gambia	GMB	Low income	Africa	1998	165.519	6.94
Gambia	GMB	Low income	Africa	1999	161.645	7.33
Gambia	GMB	Low income	Africa	2000	157.893	7.04
Gambia	GMB	Low income	Africa	2001	154.195	6.92
Gambia	GMB	Low income	Africa	2002	150.683	7.03
Gambia	GMB	Low income	Africa	2003	147.386	7.16
Gambia	GMB	Low income	Africa	2004	144.461	7.62
Gambia	GMB	Low income	Africa	2005	141.869	7.73
Gambia	GMB	Low income	Africa	2006	139.426	7.62
Gambia	GMB	Low income	Africa	2007	136.752	7.59
Gambia	GMB	Low income	Africa	2008	133.835	7.38
[truncated: 4,121 more rows]
